# Supplementary material for: In-situ formatting donor-acceptor polymer with giant dipole moment and ultrafast exciton separation
Source: Nat Commun. 2024 Feb 13;15:1313. doi: 10.1038/s41467-024-45604-5 (PMC10864376; doi:10.1038/s41467-024-45604-5)
Supplement: Supplementary file 4 — Supplementary Data 1 [file 41467_2024_45604_MOESM4_ESM.xlsx]

## Sheet: Sheet1
Input geometry of DBT-carbon-DBT fragments
Atom	x	y	z
S(1)	0.512	1.726	2.291
C(2)	1.113	1.312	1.016
C(3)	0.438	0.319	0.417
C(4)	-0.611	-0.007	1.181
C(5)	-0.608	0.777	2.268
C(6)	2.215	1.822	0.445
C(7)	2.626	1.32	-0.732
C(8)	1.946	0.325	-1.328
C(9)	0.843	-0.186	-0.757
C(10)	-1.562	-0.932	0.995
C(11)	-2.533	-1.078	1.917
C(12)	-2.524	-0.283	3.004
C(13)	-1.57	0.645	3.192
S(14)	-8.216	0.497	-0.349
C(15)	-7.096	-0.182	0.316
C(16)	-6.068	-0.429	-0.508
C(17)	-6.375	0.033	-1.725
C(18)	-7.601	0.575	-1.681
C(19)	-7.027	-0.549	1.604
C(20)	-5.915	-1.164	2.042
C(21)	-4.879	-1.42	1.221
C(22)	-4.961	-1.044	-0.069
C(23)	-5.664	0.015	-2.861
C(24)	-6.207	0.555	-3.965
C(25)	-7.436	1.098	-3.927
C(26)	-8.144	1.113	-2.784
C(27)	-3.63	-2.104	1.732
H(28)	2.789	2.638	0.917
H(29)	3.53	1.728	-1.214
H(30)	2.297	-0.075	-2.294
H(31)	0.293	-1	-1.254
H(32)	-1.557	-1.567	0.096
H(33)	-3.319	-0.39	3.761
H(34)	-1.598	1.277	4.096
H(35)	-7.855	-0.356	2.307
H(36)	-5.858	-1.46	3.103
H(37)	-4.12	-1.241	-0.752
H(38)	-4.657	-0.428	-2.903
H(39)	-5.64	0.551	-4.911
H(40)	-7.867	1.537	-4.842
H(41)	-9.15	1.565	-2.776
H(42)	-3.322	-2.903	1.019
H(43)	-3.818	-2.63	2.696
