# Supplementary material for: In-situ formatting donor-acceptor polymer with giant dipole moment and ultrafast exciton separation
Source: Nat Commun. 2024 Feb 13;15:1313. doi: 10.1038/s41467-024-45604-5 (PMC10864376; doi:10.1038/s41467-024-45604-5)
Supplement: Supplementary file 5 — Supplementary Data 2 [file 41467_2024_45604_MOESM5_ESM.xlsx]

## Sheet: Sheet1
Input geometry of DBT-carbon-DBTSO fragments
Atom	x	y	z
S(1)	0.396	1.798	2.283
C(2)	0.973	1.458	0.976
C(3)	0.339	0.442	0.372
C(4)	-0.658	0.029	1.162
C(5)	-0.664	0.781	2.272
C(6)	2.019	2.052	0.382
C(7)	2.416	1.61	-0.823
C(8)	1.778	0.592	-1.425
C(9)	0.73	-0.003	-0.831
C(10)	-1.557	-0.948	0.983
C(11)	-2.482	-1.18	1.934
C(12)	-2.481	-0.417	3.044
C(13)	-1.581	0.563	3.226
S(14)	-8.662	0.227	-0.085
C(15)	-7.147	-0.529	0.524
C(16)	-6.139	-0.669	-0.351
C(17)	-6.456	-0.197	-1.565
C(18)	-7.703	0.297	-1.606
C(19)	-7.007	-0.94	1.792
C(20)	-5.849	-1.496	2.181
C(21)	-4.829	-1.649	1.317
C(22)	-4.986	-1.228	0.048
C(23)	-5.692	-0.171	-2.67
C(24)	-6.185	0.348	-3.806
C(25)	-7.433	0.841	-3.843
C(26)	-8.198	0.817	-2.74
C(27)	-3.52	-2.267	1.758
O(28)	-9.724	-0.764	-0.191
O(29)	-8.836	1.559	0.478
H(30)	2.558	2.89	0.857
H(31)	3.275	2.088	-1.325
H(32)	2.117	0.241	-2.414
H(33)	0.213	-0.837	-1.332
H(34)	-1.546	-1.557	0.066
H(35)	-3.24	-0.595	3.824
H(36)	-1.613	1.168	4.149
H(37)	-7.831	-0.824	2.514
H(38)	-5.739	-1.827	3.227
H(39)	-4.146	-1.35	-0.653
H(40)	-4.664	-0.567	-2.672
H(41)	-5.561	0.371	-4.716
H(42)	-7.831	1.266	-4.779
H(43)	-9.223	1.222	-2.773
H(44)	-3.193	-3.024	1.008
H(45)	-3.636	-2.832	2.711
