# Supplementary material for: In-situ formatting donor-acceptor polymer with giant dipole moment and ultrafast exciton separation
Source: Nat Commun. 2024 Feb 13;15:1313. doi: 10.1038/s41467-024-45604-5 (PMC10864376; doi:10.1038/s41467-024-45604-5)
Supplement: Supplementary file 6 — Supplementary Data 3 [file 41467_2024_45604_MOESM6_ESM.xlsx]

## Sheet: Sheet1
DFT-optimized geometry of DBT-carbon-DBT fragments
Atom	x	y	z
C(1)	5.026	1.949	0.852
C(2)	5.447	1.432	-0.315
C(3)	4.775	0.427	-0.903
C(4)	3.669	-0.079	-0.333
C(5)	3.253	0.441	0.83
C(6)	3.921	1.443	1.421
C(7)	2.2	0.122	1.591
C(8)	2.192	0.921	2.667
S(9)	3.31	1.874	2.685
C(10)	1.252	-0.808	1.41
C(11)	0.275	-0.943	2.326
C(12)	0.274	-0.134	3.403
C(13)	1.224	0.798	3.586
C(14)	-0.818	-1.974	2.148
C(15)	-2.072	-1.298	1.637
C(16)	-2.152	-0.912	0.35
C(17)	-3.263	-0.305	-0.089
C(18)	-4.297	-0.075	0.732
C(19)	-4.23	-0.452	2.017
C(20)	-3.115	-1.06	2.455
C(21)	-3.569	0.165	-1.303
C(22)	-4.801	0.695	-1.261
S(23)	-5.42	0.6	0.068
C(24)	-2.853	0.164	-2.436
C(25)	-3.396	0.708	-3.538
C(26)	-4.63	1.24	-3.5
C(27)	-5.343	1.238	-2.361
H(28)	5.594	2.774	1.316
H(29)	6.354	1.836	-0.796
H(30)	5.135	0.015	-1.86
H(31)	3.125	-0.902	-0.823
H(32)	1.266	-1.455	0.52
H(33)	-0.527	-0.233	4.155
H(34)	1.188	1.443	4.481
H(35)	-0.51	-2.774	1.436
H(36)	-1.001	-2.498	3.114
H(37)	-1.306	-1.095	-0.331
H(38)	-5.064	-0.274	2.718
H(39)	-3.059	-1.364	3.514
H(40)	-1.841	-0.269	-2.477
H(41)	-2.824	0.718	-4.481
H(42)	-5.061	1.683	-4.414
H(43)	-6.354	1.68	-2.353
