# Supplementary material for: In-situ formatting donor-acceptor polymer with giant dipole moment and ultrafast exciton separation
Source: Nat Commun. 2024 Feb 13;15:1313. doi: 10.1038/s41467-024-45604-5 (PMC10864376; doi:10.1038/s41467-024-45604-5)
Supplement: Supplementary file 7 — Supplementary Data 4 [file 41467_2024_45604_MOESM7_ESM.xlsx]

## Sheet: Sheet1
DFT-optimized geometry of DBT-carbon-DBTSO fragments
Atom	x	y	z
C(1)	4.191	1.523	1.287
C(2)	3.562	0.499	0.692
C(3)	2.56	0.096	1.48
C(4)	2.545	0.862	2.58
S(5)	3.603	1.88	2.585
C(6)	5.242	2.11	0.694
C(7)	5.648	1.653	-0.502
C(8)	5.015	0.626	-1.096
C(9)	3.963	0.038	-0.502
C(10)	1.663	-0.885	1.307
C(11)	0.731	-1.105	2.253
C(12)	0.723	-0.328	3.353
C(13)	1.621	0.655	3.529
C(14)	-0.304	-2.196	2.084
C(15)	-1.615	-1.583	1.643
C(16)	-1.77	-1.155	0.376
C(17)	-2.926	-0.601	-0.023
C(18)	-3.938	-0.474	0.849
C(19)	-3.8	-0.894	2.114
C(20)	-2.64	-1.444	2.504
C(21)	-3.241	-0.121	-1.235
C(22)	-4.492	0.364	-1.278
S(23)	-5.456	0.275	0.239
C(24)	-2.473	-0.083	-2.336
C(25)	-2.964	0.442	-3.471
C(26)	-4.216	0.926	-3.509
C(27)	-4.985	0.888	-2.41
O(28)	-6.51	-0.724	0.123
O(29)	-5.641	1.601	0.812
H(30)	5.776	2.955	1.162
H(31)	6.51	2.124	-1.003
H(32)	5.361	0.263	-2.078
H(33)	3.451	-0.802	-0.996
H(34)	1.682	-1.505	0.397
H(35)	-0.041	-0.497	4.131
H(36)	1.581	1.271	4.444
H(37)	0.023	-2.955	1.336
H(38)	-0.416	-2.757	3.04
H(39)	-0.927	-1.266	-0.322
H(40)	-4.629	-0.788	2.834
H(41)	-2.533	-1.781	3.548
H(42)	-1.442	-0.471	-2.337
H(43)	-2.337	0.476	-4.377
H(44)	-4.612	1.356	-4.444
H(45)	-6.013	1.287	-2.444
