# Supplementary material for: In-situ formatting donor-acceptor polymer with giant dipole moment and ultrafast exciton separation
Source: Nat Commun. 2024 Feb 13;15:1313. doi: 10.1038/s41467-024-45604-5 (PMC10864376; doi:10.1038/s41467-024-45604-5)
Supplement: Supplementary file 8 — Source Data [file 41467_2024_45604_MOESM8_ESM.xlsx]

## Sheet: Figure 2a
Cycle 1
Time (min)	Dark	1st test (mM)	2nd test (mM)	3rd test (mM)	Average (mM)	Standard deviation
-20	0				--	--
0	0	0	0		0	0
15		98.3	103.8	95.5	99.2	4.22256
30		200.8	217.1	212.9	210.267	8.46306
45		409.1	465.8	415.3	430.067	31.1009
60		842	911.6	849.5	867.7	38.203
Cycle 2
Time (min)	Dark	1st test (mM)	2nd test (mM)	3rd test (mM)	Average (mM)	Standard deviation
-20	0				--	--
0	0	0	0		0	0
15		327.1	280.1	274.5	293.9	28.8881
30		609.8	580.3	546.2	578.767	31.8277
45		983.8	939.4	925.6	949.6	30.4112
60		1330	1309.4	1245.9	1295.1	43.8357
Cycle 3
Time (min)	Dark	1st test (mM)	2nd test (mM)	3rd test (mM)	Average (mM)	Standard deviation
-20	0				--	--
0	0	0	0		0	0
15		229.2	319.8	220	256.333	55.1559
30		487.3	612.7	485.8	528.6	72.8366
45		869.3	966.2	852	895.833	61.5502
60		1189	1279.5	1193.9	1220.8	50.8947

## Sheet: Figure 2b
Cycles	H2O2 production (mM)
1	868
2	1295
3	1221
4	1282
5	1310
6	1266
7	1285
8	1279

## Sheet: Figure 2e
Field (G)	Intensity	Intensity
3327	-1.88651	-1.82508
3327.07	-2.01577	-1.88385
3327.13	-1.91035	-1.91111
3327.2	-1.99107	-1.96949
3327.27	-1.81972	-1.83878
3327.33	-1.84718	-1.82819
3327.4	-1.91649	-1.87561
3327.47	-1.8483	-1.91752
3327.53	-1.90954	-1.84053
3327.6	-1.86395	-1.89424
3327.67	-1.80545	-1.85446
3327.73	-1.97225	-2.00181
3327.8	-1.92466	-1.87429
3327.87	-1.91027	-1.93667
3327.93	-1.87691	-1.83986
3328	-1.84035	-1.98982
3328.07	-1.82775	-1.89667
3328.13	-1.91431	-1.85793
3328.2	-1.81599	-1.96691
3328.27	-1.91729	-1.85687
3328.33	-1.88893	-1.82583
3328.4	-1.82176	-1.84357
3328.47	-1.92872	-1.84365
3328.53	-1.94156	-1.96763
3328.6	-1.91355	-1.897
3328.67	-1.91084	-1.79771
3328.73	-1.90149	-1.86384
3328.8	-1.92191	-1.81476
3328.87	-1.9584	-1.89418
3328.93	-1.85755	-1.92619
3329	-1.86479	-1.88455
3329.07	-1.99502	-1.91046
3329.13	-1.88059	-1.84711
3329.2	-1.94722	-1.8092
3329.27	-1.92403	-1.76587
3329.33	-1.81354	-1.95563
3329.4	-1.94045	-1.9517
3329.47	-1.8978	-1.85926
3329.53	-1.88901	-1.7924
3329.6	-1.94698	-1.87556
3329.67	-1.95741	-1.86595
3329.73	-1.95507	-1.92919
3329.8	-1.98775	-1.88105
3329.87	-1.98504	-1.84622
3329.93	-1.93698	-1.82495
3330	-2.03348	-1.80392
3330.07	-1.91675	-1.89356
3330.13	-1.89548	-1.92236
3330.2	-1.84423	-1.96386
3330.27	-1.88411	-1.9645
3330.33	-1.96786	-1.92366
3330.4	-1.95526	-1.79905
3330.47	-1.97384	-1.91404
3330.53	-1.92404	-1.77141
3330.6	-2.05635	-1.88164
3330.67	-2.01507	-1.89635
3330.73	-1.9857	-1.83972
3330.8	-1.95597	-1.8937
3330.87	-1.95317	-1.93528
3330.93	-1.91668	-1.83798
3331	-2.02292	-1.85786
3331.07	-1.92306	-1.9955
3331.13	-1.75995	-1.89365
3331.2	-1.85711	-1.91388
3331.27	-1.95678	-1.94191
3331.33	-1.8941	-2.00487
3331.4	-1.91145	-2.08124
3331.47	-1.88278	-1.93157
3331.53	-1.82807	-1.79522
3331.6	-1.89551	-1.77435
3331.67	-1.89143	-1.85446
3331.73	-1.9034	-1.9229
3331.8	-1.99252	-1.84902
3331.87	-1.92177	-1.87969
3331.93	-1.90632	-1.82562
3332	-1.89118	-1.92015
3332.07	-1.95059	-1.92345
3332.13	-1.92259	-1.93133
3332.2	-1.89048	-1.86551
3332.27	-1.94725	-1.88382
3332.33	-1.98594	-1.84086
3332.4	-1.91213	-1.86177
3332.47	-1.85865	-1.90293
3332.53	-1.87358	-1.86113
3332.6	-1.90448	-1.92747
3332.67	-1.9248	-1.91072
3332.73	-1.93008	-1.90727
3332.8	-1.9032	-1.94688
3332.87	-1.94412	-1.94131
3332.93	-1.88238	-1.94584
3333	-1.96646	-1.87253
3333.07	-1.97894	-1.87911
3333.13	-1.8559	-1.87343
3333.2	-1.89595	-1.9852
3333.27	-1.92444	-1.91799
3333.33	-1.88912	-1.94337
3333.4	-1.9753	-1.83836
3333.47	-2.01705	-1.85815
3333.53	-1.98245	-1.94547
3333.6	-1.896	-1.88979
3333.67	-1.94242	-1.79133
3333.73	-1.93444	-1.93477
3333.8	-1.93611	-1.91523
3333.87	-1.88809	-1.94041
3333.93	-1.85634	-1.85296
3334	-1.86719	-1.92737
3334.07	-1.98488	-1.9589
3334.13	-1.99721	-1.78668
3334.2	-1.92253	-1.86456
3334.27	-1.87489	-1.86391
3334.33	-1.89706	-1.80923
3334.4	-1.89415	-1.84142
3334.47	-1.91635	-1.84147
3334.53	-1.8913	-1.87874
3334.6	-1.90123	-1.94306
3334.67	-1.8438	-1.87151
3334.73	-1.90964	-1.92064
3334.8	-1.9498	-1.95237
3334.87	-1.79898	-1.80364
3334.93	-1.88267	-1.91798
3335	-1.94327	-1.94213
3335.07	-1.93353	-1.90073
3335.13	-1.96042	-1.92155
3335.2	-1.88827	-1.88415
3335.27	-1.96796	-1.82686
3335.33	-1.91943	-1.80538
3335.4	-1.94159	-1.88724
3335.47	-1.89338	-1.76785
3335.53	-1.87647	-1.82124
3335.6	-1.97278	-1.91703
3335.67	-1.96522	-1.87637
3335.73	-1.93228	-1.92637
3335.8	-1.89113	-1.80793
3335.87	-1.88872	-1.85614
3335.93	-1.86721	-1.84988
3336	-1.9282	-1.85585
3336.07	-1.98541	-1.83635
3336.13	-1.94125	-1.8071
3336.2	-1.89448	-1.84487
3336.27	-1.96505	-1.84512
3336.33	-2.00083	-1.87225
3336.4	-1.87651	-1.8534
3336.47	-1.95101	-1.80823
3336.53	-1.98703	-1.93961
3336.6	-1.91655	-1.99232
3336.67	-1.90019	-1.90827
3336.73	-1.85859	-1.93253
3336.8	-1.87815	-1.75921
3336.87	-1.99606	-1.81919
3336.93	-2.02162	-1.8741
3337	-1.95663	-1.86519
3337.07	-1.89346	-1.78347
3337.13	-1.93656	-1.84535
3337.2	-2.02569	-1.818
3337.27	-1.97459	-1.8893
3337.33	-1.96831	-1.9141
3337.4	-1.92774	-1.82627
3337.47	-1.94293	-1.85112
3337.53	-1.96049	-1.87318
3337.6	-1.94694	-1.88618
3337.67	-1.90401	-1.92365
3337.73	-1.8774	-1.88335
3337.8	-1.94842	-1.88812
3337.87	-2.00044	-1.88553
3337.93	-1.96136	-1.99051
3338	-1.95243	-1.79624
3338.07	-2.00621	-1.96219
3338.13	-1.96407	-1.9329
3338.2	-1.92288	-1.90587
3338.27	-1.85143	-1.86696
3338.33	-1.89294	-1.94537
3338.4	-1.93524	-1.96142
3338.47	-1.85216	-1.86277
3338.53	-1.89483	-1.82493
3338.6	-1.91056	-1.90469
3338.67	-1.97177	-1.89564
3338.73	-1.96774	-2.0189
3338.8	-1.82489	-1.94676
3338.87	-1.98233	-1.97165
3338.93	-1.88983	-1.96232
3339	-1.94919	-1.84183
3339.07	-1.85155	-1.82827
3339.13	-1.85503	-1.91753
3339.2	-1.92795	-1.94376
3339.27	-1.91528	-1.91786
3339.33	-1.86148	-1.96033
3339.4	-1.90785	-1.94342
3339.47	-1.97197	-1.90831
3339.53	-1.85858	-1.92258
3339.6	-1.91741	-1.87864
3339.67	-1.89625	-1.95436
3339.73	-1.96044	-1.96118
3339.8	-1.98087	-1.90818
3339.87	-1.9724	-1.86007
3339.93	-1.93331	-1.88262
3340	-1.93	-1.94535
3340.07	-1.88933	-1.86309
3340.13	-1.97859	-1.96757
3340.2	-1.87183	-1.93814
3340.27	-1.91454	-1.85399
3340.33	-1.90589	-1.82505
3340.4	-1.91077	-1.84263
3340.47	-1.92552	-1.88712
3340.53	-1.92001	-1.9611
3340.6	-1.96893	-1.84404
3340.67	-1.88381	-1.93225
3340.73	-1.89567	-1.8703
3340.8	-1.87911	-1.82849
3340.87	-1.89013	-1.98831
3340.93	-1.9711	-1.95467
3341	-1.89127	-1.924
3341.07	-1.93672	-1.92942
3341.13	-1.93156	-1.85926
3341.2	-2.01152	-1.86689
3341.27	-1.87622	-1.84505
3341.33	-1.98533	-1.82859
3341.4	-1.9844	-1.85247
3341.47	-1.97454	-1.88809
3341.53	-2.00931	-1.89076
3341.6	-1.93956	-1.89949
3341.67	-1.91399	-1.81907
3341.73	-1.86774	-1.79402
3341.8	-1.93432	-1.92237
3341.87	-1.95492	-1.91712
3341.93	-1.88353	-1.95264
3342	-1.87017	-1.866
3342.07	-1.98128	-1.86039
3342.13	-2.02266	-1.97321
3342.2	-2.00603	-1.90601
3342.27	-1.9005	-1.83064
3342.33	-2.00373	-1.86335
3342.4	-1.95276	-1.88988
3342.47	-1.84525	-1.87921
3342.53	-1.8685	-1.80746
3342.6	-1.91633	-1.94522
3342.67	-1.96877	-1.95502
3342.73	-1.91974	-1.95208
3342.8	-1.91229	-1.81815
3342.87	-2.03838	-1.84483
3342.93	-1.92624	-1.91372
3343	-1.87404	-1.94868
3343.07	-1.92589	-1.82409
3343.13	-1.88448	-1.9011
3343.2	-1.90743	-1.90464
3343.27	-1.9598	-1.99318
3343.33	-1.92932	-1.98057
3343.4	-1.94328	-1.97318
3343.47	-1.87847	-1.87573
3343.53	-2.01675	-1.82323
3343.6	-1.99587	-1.90729
3343.67	-1.8449	-1.85412
3343.73	-1.86016	-1.82359
3343.8	-1.92393	-1.8953
3343.87	-1.93859	-1.96161
3343.93	-1.97154	-1.94948
3344	-1.93805	-1.88114
3344.07	-1.99619	-1.90934
3344.13	-1.9676	-1.94445
3344.2	-1.86226	-1.89323
3344.27	-1.90374	-1.93983
3344.33	-1.89191	-1.89749
3344.4	-1.97242	-1.84612
3344.47	-1.9263	-1.91866
3344.53	-1.85158	-1.96733
3344.6	-1.82129	-1.84239
3344.67	-1.88402	-1.84955
3344.73	-1.96784	-1.91627
3344.8	-1.98598	-1.83848
3344.87	-1.9384	-1.85297
3344.93	-1.89995	-1.86033
3345	-1.87493	-1.89257
3345.07	-1.84296	-1.93363
3345.13	-1.87826	-1.83901
3345.2	-1.87823	-1.88815
3345.27	-1.88098	-2.03399
3345.33	-1.97822	-1.9427
3345.4	-1.94176	-1.8636
3345.47	-1.88487	-1.92851
3345.53	-1.9204	-1.83884
3345.6	-1.91745	-1.84906
3345.67	-1.98996	-1.90527
3345.73	-2.0002	-1.84592
3345.8	-1.94942	-1.85538
3345.87	-1.93547	-1.86442
3345.93	-1.85999	-1.87334
3346	-1.89913	-1.86817
3346.07	-1.89625	-1.83811
3346.13	-1.93762	-1.8293
3346.2	-1.99893	-1.87476
3346.27	-2.03856	-1.88168
3346.33	-1.98149	-1.95777
3346.4	-1.99128	-1.89571
3346.47	-1.93853	-1.91873
3346.53	-1.95118	-1.92407
3346.6	-1.96791	-1.91178
3346.67	-1.94368	-1.91272
3346.73	-1.84044	-1.90317
3346.8	-1.87977	-1.96271
3346.87	-2.02024	-1.86771
3346.93	-1.96371	-1.92044
3347	-1.90437	-1.96404
3347.07	-1.94766	-1.90415
3347.13	-1.88477	-1.85117
3347.2	-1.95532	-1.89684
3347.27	-1.95317	-1.89801
3347.33	-1.89698	-1.8224
3347.4	-2.0253	-1.83939
3347.47	-2.05666	-1.99612
3347.53	-2.06643	-1.95611
3347.6	-1.98411	-1.90414
3347.67	-1.92199	-1.85596
3347.73	-1.98407	-1.8318
3347.8	-1.84578	-1.83744
3347.87	-1.87592	-1.9496
3347.93	-1.93652	-1.94749
3348	-1.88269	-1.88626
3348.07	-1.90953	-1.81705
3348.13	-1.93487	-1.84116
3348.2	-1.94706	-1.97052
3348.27	-1.93662	-2.01915
3348.33	-1.88744	-1.85348
3348.4	-1.97144	-1.91213
3348.47	-1.94248	-1.88998
3348.53	-1.89075	-1.92842
3348.6	-1.8638	-1.93322
3348.67	-1.916	-1.90098
3348.73	-1.87751	-1.87363
3348.8	-1.89398	-1.90551
3348.87	-1.97713	-1.90611
3348.93	-1.97882	-2.01626
3349	-1.88561	-1.91946
3349.07	-1.9248	-1.97251
3349.13	-1.96973	-1.82245
3349.2	-1.88653	-1.92101
3349.27	-1.91357	-1.88585
3349.33	-1.9056	-1.94996
3349.4	-1.88709	-1.87569
3349.47	-1.90291	-1.85705
3349.53	-1.95532	-1.8774
3349.6	-1.93391	-1.8427
3349.67	-1.94958	-1.91542
3349.73	-1.88023	-1.83199
3349.8	-1.94476	-1.88541
3349.87	-1.92647	-1.91525
3349.93	-1.9338	-1.89583
3350	-1.95549	-1.77166
3350.07	-1.97465	-1.93458
3350.13	-2.02501	-1.91033
3350.2	-2.0112	-1.86434
3350.27	-2.06669	-1.98199
3350.33	-1.98493	-1.87193
3350.4	-1.88581	-1.91219
3350.47	-1.95061	-1.89238
3350.53	-1.9486	-1.96302
3350.6	-1.95804	-1.96096
3350.67	-1.93964	-1.99315
3350.73	-1.92447	-1.95399
3350.8	-1.93963	-1.87274
3350.87	-1.91821	-1.86677
3350.93	-1.96187	-1.93265
3351	-1.9913	-1.95942
3351.07	-1.88693	-1.86809
3351.13	-1.8716	-1.90419
3351.2	-1.84294	-1.90146
3351.27	-1.92545	-1.96238
3351.33	-1.95967	-1.8277
3351.4	-1.97167	-1.89144
3351.47	-1.9267	-1.97328
3351.53	-1.99496	-1.9329
3351.6	-1.90202	-1.87728
3351.67	-1.85452	-1.95601
3351.73	-2.02524	-1.80548
3351.8	-1.90683	-1.87605
3351.87	-1.97384	-1.8933
3351.93	-1.96075	-1.88495
3352	-1.99047	-1.86737
3352.07	-1.97606	-1.83131
3352.13	-1.98043	-1.94193
3352.2	-1.93781	-1.96616
3352.27	-1.96301	-1.94485
3352.33	-2.01608	-1.94915
3352.4	-1.96307	-1.98307
3352.47	-1.96614	-1.91162
3352.53	-1.83297	-1.96227
3352.6	-1.88802	-1.95815
3352.67	-1.97503	-1.8559
3352.73	-1.99831	-1.88037
3352.8	-1.92629	-1.86831
3352.87	-1.84819	-1.90452
3352.93	-1.89855	-1.96661
3353	-1.93697	-1.90741
3353.07	-1.86179	-1.91118
3353.13	-1.92507	-1.94309
3353.2	-1.93298	-1.97839
3353.27	-1.95721	-1.80891
3353.33	-1.89986	-1.85916
3353.4	-1.9427	-1.91788
3353.47	-1.85685	-1.92988
3353.53	-1.85611	-2.0278
3353.6	-2.05306	-1.90634
3353.67	-1.9529	-1.87387
3353.73	-1.91182	-1.8751
3353.8	-1.9385	-1.89175
3353.87	-1.98026	-1.96972
3353.93	-2.01366	-2.0129
3354	-2.04217	-1.939
3354.07	-1.98471	-1.88305
3354.13	-1.89998	-1.90591
3354.2	-1.95367	-1.93466
3354.27	-1.86	-1.88535
3354.33	-1.86122	-1.92044
3354.4	-1.94874	-1.85542
3354.47	-1.9096	-1.89664
3354.53	-1.8302	-1.80895
3354.6	-1.97379	-1.93126
3354.67	-1.92854	-1.81195
3354.73	-1.96367	-1.80523
3354.8	-1.93753	-1.92297
3354.87	-1.8951	-1.88865
3354.93	-1.98141	-1.87645
3355	-1.92206	-1.97389
3355.07	-1.92276	-1.89156
3355.13	-1.97659	-1.89823
3355.2	-1.98418	-1.94298
3355.27	-1.93709	-1.86304
3355.33	-1.99921	-1.86277
3355.4	-1.93781	-1.82101
3355.47	-1.87845	-1.83088
3355.53	-1.8737	-1.92019
3355.6	-1.95173	-1.93475
3355.67	-1.92386	-1.8895
3355.73	-1.98327	-1.86143
3355.8	-1.89896	-1.9291
3355.87	-1.98251	-1.94853
3355.93	-1.99682	-1.88038
3356	-1.94115	-1.85358
3356.07	-1.95627	-1.88293
3356.13	-2.02051	-1.91284
3356.2	-1.91136	-1.8616
3356.27	-1.89093	-1.88857
3356.33	-1.98432	-1.95125
3356.4	-1.93472	-1.90314
3356.47	-1.87399	-1.9228
3356.53	-1.8567	-1.92378
3356.6	-1.88894	-1.86275
3356.67	-1.96401	-1.87386
3356.73	-1.96108	-1.84675
3356.8	-1.97968	-1.81535
3356.87	-1.90101	-1.81135
3356.93	-1.95088	-1.90488
3357	-1.95191	-1.89556
3357.07	-2.00818	-1.84052
3357.13	-2.01472	-1.93972
3357.2	-1.96595	-1.94021
3357.27	-1.90961	-1.8981
3357.33	-1.97457	-1.91459
3357.4	-1.93056	-1.85647
3357.47	-1.90877	-1.95743
3357.53	-1.92104	-1.96426
3357.6	-1.87701	-1.95591
3357.67	-1.91184	-1.96522
3357.73	-1.96024	-1.86242
3357.8	-1.92583	-1.93969
3357.87	-1.94097	-1.91367
3357.93	-1.99231	-1.96303
3358	-1.93372	-1.90291
3358.07	-2.01027	-1.8104
3358.13	-1.92878	-1.86782
3358.2	-1.90334	-1.83736
3358.27	-1.90736	-1.94077
3358.33	-1.99013	-2.00248
3358.4	-1.95939	-1.89855
3358.47	-1.93993	-1.86661
3358.53	-1.92695	-1.8754
3358.6	-1.8772	-1.89888
3358.67	-1.84514	-1.92607
3358.73	-2.00513	-1.97092
3358.8	-1.96951	-2.03351
3358.87	-1.95341	-1.93035
3358.93	-1.90143	-1.86433
3359	-1.9303	-1.9255
3359.07	-1.95183	-1.91041
3359.13	-1.98236	-1.92555
3359.2	-1.95024	-1.86081
3359.27	-1.95214	-1.93067
3359.33	-1.90517	-1.79558
3359.4	-1.83562	-1.83373
3359.47	-1.90397	-1.90074
3359.53	-1.93768	-1.84028
3359.6	-1.99518	-1.84
3359.67	-2.05253	-1.89553
3359.73	-1.89164	-1.94917
3359.8	-1.85508	-2.00068
3359.87	-1.87457	-1.91737
3359.93	-1.96419	-1.88687
3360	-1.99929	-1.89886
3360.07	-1.94327	-1.97967
3360.13	-2.01683	-1.94544
3360.2	-2.00885	-1.98136
3360.27	-1.96875	-1.87599
3360.33	-1.93594	-1.89637
3360.4	-1.89485	-1.93934
3360.47	-1.92187	-1.86348
3360.53	-1.86165	-1.92509
3360.6	-2.01561	-1.92492
3360.67	-1.97953	-1.94889
3360.73	-1.96342	-1.92391
3360.8	-1.99963	-1.91811
3360.87	-1.86142	-1.895
3360.93	-2.00253	-1.96984
3361	-2.04253	-1.89976
3361.07	-1.86896	-1.90416
3361.13	-1.94974	-1.91603
3361.2	-1.92099	-1.90367
3361.27	-1.91031	-1.92548
3361.33	-1.98651	-1.88676
3361.4	-1.92874	-1.91931
3361.47	-1.92586	-1.98339
3361.53	-1.92573	-1.92786
3361.6	-1.9584	-1.90533
3361.67	-1.95512	-1.93307
3361.73	-1.92686	-1.85181
3361.8	-1.91829	-1.84411
3361.87	-1.92622	-1.85748
3361.93	-1.8776	-1.88519
3362	-1.95452	-1.91828
3362.07	-2.03857	-1.84442
3362.13	-1.93456	-1.87225
3362.2	-1.92299	-1.92764
3362.27	-1.94199	-1.91545
3362.33	-1.96451	-1.86563
3362.4	-1.99951	-1.99309
3362.47	-1.85407	-1.96012
3362.53	-1.98056	-2.00077
3362.6	-1.92456	-1.94707
3362.67	-1.87906	-1.9258
3362.73	-1.88855	-1.80314
3362.8	-2.0082	-1.88647
3362.87	-1.89892	-1.86032
3362.93	-1.8013	-1.88468
3363	-1.85537	-1.88523
3363.07	-1.9073	-1.96381
3363.13	-1.88343	-1.88059
3363.2	-1.98197	-1.87803
3363.27	-1.99068	-1.85948
3363.33	-1.9649	-1.90938
3363.4	-1.85748	-1.96183
3363.47	-1.91243	-1.91116
3363.53	-1.92528	-1.92903
3363.6	-1.93699	-1.87874
3363.67	-1.87372	-1.93277
3363.73	-1.92537	-1.98667
3363.8	-1.96112	-1.98205
3363.87	-1.9677	-1.89129
3363.93	-2.01603	-1.92781
3364	-1.98934	-1.9113
3364.07	-1.89903	-1.97645
3364.13	-1.92414	-2.00578
3364.2	-1.91356	-1.87461
3364.27	-2.03872	-1.79821
3364.33	-1.92455	-1.95534
3364.4	-1.98422	-1.93396
3364.47	-2.01095	-2.03686
3364.53	-1.95949	-1.99764
3364.6	-1.94146	-1.91096
3364.67	-2.00742	-1.86833
3364.73	-1.94185	-1.89991
3364.8	-1.94441	-1.94748
3364.87	-2.00044	-1.88586
3364.93	-1.92849	-1.98115
3365	-1.99943	-1.85034
3365.07	-1.96387	-1.84209
3365.13	-1.96834	-1.89093
3365.2	-1.84803	-1.83442
3365.27	-1.97504	-1.82675
3365.33	-1.91825	-1.89645
3365.4	-1.91098	-1.89602
3365.47	-1.89197	-1.90707
3365.53	-2.03124	-1.91455
3365.6	-1.98964	-1.97234
3365.67	-1.91816	-1.95092
3365.73	-1.93973	-1.91427
3365.8	-1.97943	-1.90948
3365.87	-1.96019	-1.85613
3365.93	-1.96548	-1.90506
3366	-1.79836	-1.89224
3366.07	-1.9585	-1.82453
3366.13	-1.95648	-1.87519
3366.2	-1.93209	-1.819
3366.27	-1.91293	-1.95874
3366.33	-1.95922	-1.83443
3366.4	-1.98859	-1.97648
3366.47	-1.97106	-2.01333
3366.53	-1.93301	-1.99035
3366.6	-2.008	-1.91777
3366.67	-1.94175	-1.94427
3366.73	-1.97535	-1.91297
3366.8	-1.97837	-1.92644
3366.87	-1.84206	-1.9293
3366.93	-1.92412	-1.81462
3367	-1.93961	-1.83082
3367.07	-1.98452	-1.9707
3367.13	-1.9144	-1.93901
3367.2	-1.90254	-1.88341
3367.27	-1.91519	-1.95878
3367.33	-1.97453	-1.90725
3367.4	-1.91788	-1.87164
3367.47	-1.90864	-1.87012
3367.53	-1.96828	-1.93973
3367.6	-1.93551	-2.00397
3367.67	-1.92988	-1.8434
3367.73	-1.91995	-1.7999
3367.8	-1.98591	-1.88693
3367.87	-2.04179	-1.92894
3367.93	-1.9705	-1.93762
3368	-1.94772	-1.90273
3368.07	-1.96751	-1.80558
3368.13	-2.04366	-1.78576
3368.2	-2.00894	-1.87634
3368.27	-2.00431	-1.84103
3368.33	-1.94506	-1.90111
3368.4	-1.87158	-1.91937
3368.47	-1.90517	-1.94472
3368.53	-1.91366	-1.87858
3368.6	-1.97644	-1.88295
3368.67	-1.95714	-1.98062
3368.73	-1.92041	-1.87118
3368.8	-1.93978	-1.92372
3368.87	-1.89293	-1.89095
3368.93	-1.95833	-1.86609
3369	-1.858	-1.90679
3369.07	-1.93528	-1.88206
3369.13	-1.92621	-1.98932
3369.2	-1.93429	-1.90412
3369.27	-1.96272	-1.81106
3369.33	-1.92285	-1.95833
3369.4	-1.9256	-1.89203
3369.47	-1.93175	-1.88328
3369.53	-1.90512	-1.92754
3369.6	-1.93551	-1.95276
3369.67	-1.92426	-1.88357
3369.73	-1.98918	-1.92038
3369.8	-1.9502	-1.95208
3369.87	-1.93575	-1.92379
3369.93	-1.84104	-1.95975
3370	-1.87786	-1.80313
3370.07	-1.89625	-1.90318
3370.13	-1.91964	-1.8812
3370.2	-1.97375	-1.92755
3370.27	-1.90613	-1.93362
3370.33	-1.93512	-1.89329
3370.4	-1.99831	-1.9778
3370.47	-2.02736	-1.95823
3370.53	-1.98698	-1.92125
3370.6	-1.95524	-1.86339
3370.67	-1.9262	-1.84638
3370.73	-1.96635	-1.87212
3370.8	-2.04923	-1.96812
3370.87	-1.9416	-1.97263
3370.93	-1.86027	-1.86398
3371	-1.96511	-1.88862
3371.07	-2.04909	-1.92468
3371.13	-1.91958	-1.925
3371.2	-2.07284	-1.92799
3371.27	-1.93788	-1.92073
3371.33	-1.97095	-1.85908
3371.4	-1.98988	-1.99644
3371.47	-1.89852	-1.92603
3371.53	-1.91637	-1.84995
3371.6	-1.93584	-1.8451
3371.67	-1.93969	-1.85867
3371.73	-1.88235	-1.88814
3371.8	-1.94299	-1.94395
3371.87	-1.92715	-1.82244
3371.93	-1.9706	-1.89118
3372	-1.99819	-1.95946
3372.07	-1.92663	-1.87586
3372.13	-1.95662	-1.93906
3372.2	-1.93812	-2.0238
3372.27	-1.97846	-2.04477
3372.33	-1.98842	-1.96497
3372.4	-1.96852	-1.89662
3372.47	-1.97909	-1.93239
3372.53	-1.93792	-1.90224
3372.6	-1.93497	-1.92629
3372.67	-1.92763	-1.89593
3372.73	-1.90972	-1.94167
3372.8	-2.0333	-1.93198
3372.87	-1.88696	-1.91617
3372.93	-1.88175	-1.96412
3373	-1.90132	-1.84424
3373.07	-1.86945	-1.86732
3373.13	-1.94908	-1.9208
3373.2	-1.95727	-1.85079
3373.27	-1.95721	-1.8461
3373.33	-1.99106	-1.97617
3373.4	-2.01165	-1.91485
3373.47	-1.94661	-1.7896
3373.53	-1.82977	-1.87225
3373.6	-1.92044	-1.93897
3373.67	-1.84436	-1.90858
3373.73	-1.97942	-1.85428
3373.8	-1.95761	-1.83767
3373.87	-1.89244	-1.90522
3373.93	-2.01092	-1.9736
3374	-1.8752	-1.99483
3374.07	-1.94714	-1.94505
3374.13	-1.91864	-1.9673
3374.2	-1.93988	-1.96873
3374.27	-1.98863	-2.01889
3374.33	-1.91851	-1.90852
3374.4	-1.91278	-2.00601
3374.47	-2.00943	-1.91696
3374.53	-1.93689	-1.84958
3374.6	-2.00427	-1.86723
3374.67	-1.98326	-1.93261
3374.73	-1.90737	-1.92298
3374.8	-1.97619	-1.87037
3374.87	-1.90517	-1.95004
3374.93	-1.86906	-1.97054
3375	-1.9406	-1.84582
3375.07	-1.89837	-1.87084
3375.13	-1.95267	-1.82843
3375.2	-1.91568	-1.92205
3375.27	-1.90873	-1.88815
3375.33	-1.91389	-1.91293
3375.4	-1.94523	-1.98504
3375.47	-2.03652	-1.91839
3375.53	-2.0153	-1.95038
3375.6	-1.94223	-1.88805
3375.67	-2.00446	-1.90053
3375.73	-1.93093	-1.83215
3375.8	-1.95255	-1.93644
3375.87	-1.93332	-1.95099
3375.93	-1.90035	-1.9121
3376	-1.93131	-1.87532
3376.07	-1.88225	-1.86372
3376.13	-1.96407	-1.89177
3376.2	-1.9418	-1.88691
3376.27	-1.86283	-1.85684
3376.33	-1.91841	-1.87416
3376.4	-1.96634	-1.91642
3376.47	-1.89426	-1.93224
3376.53	-1.89226	-1.95039
3376.6	-1.96893	-1.88952
3376.67	-1.97846	-1.90333
3376.73	-1.95741	-1.9687
3376.8	-1.95498	-1.95196
3376.87	-1.9264	-1.86415
3376.93	-1.89079	-1.81312
3377	-1.97383	-2.02621
3377.07	-2.02435	-2.03524
3377.13	-2.08794	-1.94176
3377.2	-1.91583	-1.97864
3377.27	-1.88988	-1.90767
3377.33	-1.94702	-1.93414
3377.4	-1.95737	-1.92366
3377.47	-1.96368	-1.92763
3377.53	-2.01163	-1.8578
3377.6	-1.92067	-1.9476
3377.67	-1.87376	-1.96465
3377.73	-1.95978	-1.78398
3377.8	-1.86613	-1.88996
3377.87	-1.961	-1.87845
3377.93	-1.93338	-1.83683
3378	-1.81101	-1.85401
3378.07	-1.87804	-1.91299
3378.13	-1.93914	-1.8879
3378.2	-1.9764	-1.95088
3378.27	-1.95219	-2.02504
3378.33	-1.98141	-1.89152
3378.4	-2.03307	-1.94613
3378.47	-1.97236	-1.96518
3378.53	-1.95655	-1.9205
3378.6	-1.89081	-1.8645
3378.67	-1.92273	-1.97511
3378.73	-1.92428	-1.83914
3378.8	-1.81819	-1.89305
3378.87	-1.92402	-1.91208
3378.93	-1.84443	-1.89426
3379	-1.93118	-1.89957
3379.07	-1.93123	-1.92554
3379.13	-1.9589	-1.93042
3379.2	-1.87457	-1.83298
3379.27	-1.92929	-1.936
3379.33	-1.93108	-1.94529
3379.4	-1.96826	-1.9287
3379.47	-1.93839	-1.88612
3379.53	-2.02413	-1.90861
3379.6	-1.93827	-1.94112
3379.67	-1.98788	-1.87123
3379.73	-1.99298	-1.89826
3379.8	-2.07087	-1.97639
3379.87	-2.00436	-1.91955
3379.93	-1.87991	-1.89536
3380	-2.00118	-1.9226
3380.07	-1.91167	-1.97259
3380.13	-1.944	-1.99851
3380.2	-1.92281	-1.94788
3380.27	-1.98282	-1.88139
3380.33	-1.99547	-1.96003
3380.4	-1.91827	-1.9404
3380.47	-1.94639	-1.86629
3380.53	-1.96459	-1.95275
3380.6	-1.83204	-1.89613
3380.67	-1.96385	-1.92976
3380.73	-1.952	-1.97712
3380.8	-1.91952	-1.93733
3380.87	-2.01136	-1.9242
3380.93	-1.99868	-1.83073
3381	-1.95963	-1.869
3381.07	-1.86773	-1.90767
3381.13	-1.92114	-1.87027
3381.2	-1.91165	-1.97191
3381.27	-1.92615	-1.92185
3381.33	-1.88095	-1.89372
3381.4	-1.90984	-1.95927
3381.47	-1.9494	-1.84473
3381.53	-1.95803	-1.9344
3381.6	-1.95902	-1.92666
3381.67	-2.0208	-2.00437
3381.73	-1.964	-1.93623
3381.8	-2.07972	-1.9062
3381.87	-1.98277	-1.90948
3381.93	-1.94722	-1.86451
3382	-1.94084	-1.99853
3382.07	-1.92658	-1.89394
3382.13	-1.93859	-2.03475
3382.2	-1.922	-1.90046
3382.27	-1.93319	-2.03689
3382.33	-1.924	-1.98567
3382.4	-1.94747	-1.85268
3382.47	-1.89021	-1.87124
3382.53	-1.88545	-1.86613
3382.6	-1.97723	-1.8949
3382.67	-1.97585	-1.91191
3382.73	-1.93071	-1.92759
3382.8	-1.95958	-1.92983
3382.87	-1.96367	-1.85994
3382.93	-1.99596	-1.84198
3383	-1.95137	-1.82608
3383.07	-1.92124	-1.89817
3383.13	-1.90628	-1.94192
3383.2	-1.87957	-1.95855
3383.27	-1.87522	-1.90321
3383.33	-1.90693	-1.90009
3383.4	-1.94733	-1.89948
3383.47	-1.96652	-1.83436
3383.53	-1.93338	-1.8422
3383.6	-1.88599	-1.92452
3383.67	-1.89323	-1.92098
3383.73	-2.00143	-1.92559
3383.8	-1.97055	-1.90609
3383.87	-1.92589	-1.85015
3383.93	-1.91837	-1.837
3384	-1.97891	-1.8182
3384.07	-1.89129	-1.79392
3384.13	-1.95322	-1.91909
3384.2	-1.95064	-1.83892
3384.27	-1.89227	-1.91652
3384.33	-1.92219	-1.94258
3384.4	-1.97607	-1.99603
3384.47	-2.00252	-1.87516
3384.53	-1.98205	-1.9195
3384.6	-1.83813	-1.93313
3384.67	-1.91357	-1.95
3384.73	-1.97657	-1.73325
3384.8	-1.94655	-1.92671
3384.87	-1.97776	-1.89692
3384.93	-2.02439	-1.79035
3385	-1.81654	-1.87231
3385.07	-2.01788	-1.93064
3385.13	-1.96505	-1.98024
3385.2	-1.9501	-1.97138
3385.27	-1.99005	-1.93457
3385.33	-1.99153	-1.89841
3385.4	-1.96641	-1.88165
3385.47	-1.95233	-2.0022
3385.53	-1.97965	-1.94889
3385.6	-1.98914	-1.88289
3385.67	-1.91541	-1.87525
3385.73	-1.90826	-1.8903
3385.8	-1.80104	-1.9508
3385.87	-1.98322	-1.84867
3385.93	-1.92585	-1.92783
3386	-1.95735	-1.98895
3386.07	-1.95928	-1.90995
3386.13	-1.9871	-1.90551
3386.2	-1.90631	-1.88089
3386.27	-2.01184	-1.88051
3386.33	-1.99377	-1.91038
3386.4	-1.89587	-1.87895
3386.47	-1.93247	-1.93726
3386.53	-1.98	-1.96484
3386.6	-1.90261	-1.89967
3386.67	-1.93585	-1.85191
3386.73	-1.9215	-1.89952
3386.8	-1.97203	-1.94239
3386.87	-1.89991	-1.97713
3386.93	-1.97854	-1.8841
3387	-1.93363	-1.96943
3387.07	-1.90154	-1.94089
3387.13	-1.83288	-1.89939
3387.2	-1.90285	-1.87874
3387.27	-2.00323	-1.8823
3387.33	-1.82961	-1.9823
3387.4	-1.91944	-1.92074
3387.47	-1.91729	-1.97974
3387.53	-1.86733	-1.94607
3387.6	-1.83573	-1.91886
3387.67	-1.89013	-1.98172
3387.73	-1.89507	-1.88175
3387.8	-1.97023	-1.93342
3387.87	-1.98638	-1.971
3387.93	-1.9023	-1.86555
3388	-1.94219	-1.97418
3388.07	-1.90825	-1.89166
3388.13	-1.93666	-1.92589
3388.2	-1.96358	-1.87009
3388.27	-1.87527	-1.82583
3388.33	-1.85502	-1.92212
3388.4	-1.93853	-1.86384
3388.47	-1.89603	-2.02259
3388.53	-1.87815	-1.91846
3388.6	-1.88285	-1.93848
3388.67	-1.90239	-1.84976
3388.73	-1.96304	-1.85938
3388.8	-2.03971	-1.9544
3388.87	-2.00653	-1.97985
3388.93	-1.96415	-1.95667
3389	-1.96237	-1.8959
3389.07	-1.8929	-1.89459
3389.13	-1.92533	-1.8866
3389.2	-1.95365	-1.96779
3389.27	-1.93867	-1.89181
3389.33	-1.92333	-1.97036
3389.4	-1.89893	-1.90809
3389.47	-1.84767	-1.9167
3389.53	-1.93414	-1.90229
3389.6	-1.91755	-1.96684
3389.67	-1.90456	-1.92704
3389.73	-1.92298	-1.94531
3389.8	-1.9355	-1.96107
3389.87	-1.90539	-1.85271
3389.93	-1.90926	-1.84187
3390	-1.87242	-1.88122
3390.07	-1.99822	-1.96042
3390.13	-1.88153	-1.83975
3390.2	-1.8653	-1.87
3390.27	-2.02782	-1.95477
3390.33	-1.92207	-1.92246
3390.4	-1.87479	-1.87978
3390.47	-1.86689	-1.91682
3390.53	-1.94287	-1.85656
3390.6	-1.93932	-1.93065
3390.67	-1.92426	-1.86046
3390.73	-1.87515	-1.85956
3390.8	-1.9412	-1.88262
3390.87	-1.84688	-1.91403
3390.93	-1.93523	-1.88093
3391	-1.87007	-1.79918
3391.07	-1.8419	-1.86774
3391.13	-1.95449	-1.79575
3391.2	-1.88105	-1.83542
3391.27	-1.88887	-1.90111
3391.33	-1.92057	-1.89899
3391.4	-1.86535	-1.9355
3391.47	-1.93443	-1.78076
3391.53	-1.87563	-1.86489
3391.6	-1.86807	-1.92822
3391.67	-1.86673	-1.90285
3391.73	-1.85648	-1.81865
3391.8	-1.86807	-1.89003
3391.87	-1.93717	-1.84033
3391.93	-1.90316	-1.92436
3392	-1.9726	-1.91849
3392.07	-1.89982	-1.85734
3392.13	-1.86951	-1.96049
3392.2	-1.82968	-1.87913
3392.27	-1.91565	-1.95892
3392.33	-1.93324	-1.93373
3392.4	-1.89153	-1.90752
3392.47	-1.84925	-1.87178
3392.53	-1.79898	-1.89383
3392.6	-1.86695	-1.85347
3392.67	-1.88448	-2.00984
3392.73	-1.89215	-1.86649
3392.8	-1.85798	-1.85314
3392.87	-1.82994	-1.8658
3392.93	-1.91918	-1.88616
3393	-1.97155	-1.89536
3393.07	-1.90782	-1.85988
3393.13	-1.91121	-1.98571
3393.2	-1.89671	-1.83705
3393.27	-1.94333	-1.90776
3393.33	-1.87861	-1.87784
3393.4	-1.86118	-1.8367
3393.47	-1.86943	-1.89891
3393.53	-1.79326	-1.92785
3393.6	-1.76845	-1.8769
3393.67	-1.77828	-1.86728
3393.73	-1.84629	-1.83785
3393.8	-1.98365	-1.84815
3393.87	-1.95386	-1.86978
3393.93	-1.79037	-1.82688
3394	-1.7806	-1.87749
3394.07	-1.85082	-1.90319
3394.13	-1.78584	-1.95331
3394.2	-1.7934	-1.80293
3394.27	-1.82475	-1.73584
3394.33	-1.77948	-1.9161
3394.4	-1.78233	-1.84287
3394.47	-1.91208	-1.8344
3394.53	-1.75937	-1.78505
3394.6	-1.82466	-1.82255
3394.67	-1.83666	-1.95608
3394.73	-1.94501	-1.83175
3394.8	-1.85358	-1.92984
3394.87	-1.75484	-1.9148
3394.93	-1.84929	-1.84076
3395	-1.82295	-1.86022
3395.07	-1.75845	-1.80457
3395.13	-1.89196	-1.79368
3395.2	-1.85593	-1.8481
3395.27	-1.75775	-1.85004
3395.33	-1.73575	-1.82548
3395.4	-1.77628	-1.74481
3395.47	-1.70154	-1.85617
3395.53	-1.68247	-1.84158
3395.6	-1.86199	-1.75032
3395.67	-1.81087	-1.83875
3395.73	-1.78999	-1.94191
3395.8	-1.77282	-1.88355
3395.87	-1.82544	-1.78787
3395.93	-1.80901	-1.73551
3396	-1.73659	-1.7937
3396.07	-1.7451	-1.82906
3396.13	-1.83345	-1.89881
3396.2	-1.76355	-1.90846
3396.27	-1.65764	-1.83659
3396.33	-1.72116	-1.93029
3396.4	-1.70566	-1.88162
3396.47	-1.81171	-1.85262
3396.53	-1.78209	-1.82046
3396.6	-1.70427	-1.74937
3396.67	-1.71624	-1.86729
3396.73	-1.78168	-1.82338
3396.8	-1.72979	-1.75463
3396.87	-1.84737	-1.91595
3396.93	-1.72114	-1.834
3397	-1.73251	-1.85002
3397.07	-1.65909	-1.92859
3397.13	-1.76377	-1.90269
3397.2	-1.78919	-1.76395
3397.27	-1.75366	-1.80717
3397.33	-1.71243	-1.82173
3397.4	-1.56869	-1.81655
3397.47	-1.71149	-1.90455
3397.53	-1.74174	-1.8652
3397.6	-1.6435	-1.77691
3397.67	-1.63923	-1.88934
3397.73	-1.75534	-1.89983
3397.8	-1.71524	-1.86112
3397.87	-1.68498	-1.77461
3397.93	-1.72158	-1.75994
3398	-1.63055	-1.82642
3398.07	-1.61529	-1.7529
3398.13	-1.60914	-1.82125
3398.2	-1.55114	-1.82948
3398.27	-1.63737	-1.76311
3398.33	-1.59779	-1.84601
3398.4	-1.5939	-1.76364
3398.47	-1.5845	-1.74464
3398.53	-1.65277	-1.82876
3398.6	-1.61599	-1.78197
3398.67	-1.56772	-1.7581
3398.73	-1.46302	-1.70208
3398.8	-1.4996	-1.79623
3398.87	-1.50891	-1.77681
3398.93	-1.48123	-1.74455
3399	-1.51659	-1.79295
3399.07	-1.53694	-1.8152
3399.13	-1.4795	-1.76423
3399.2	-1.34264	-1.79267
3399.27	-1.36023	-1.73195
3399.33	-1.41738	-1.69862
3399.4	-1.42967	-1.67654
3399.47	-1.31163	-1.70519
3399.53	-1.42253	-1.73101
3399.6	-1.37129	-1.71803
3399.67	-1.35192	-1.70391
3399.73	-1.33142	-1.73963
3399.8	-1.3145	-1.67967
3399.87	-1.31257	-1.74757
3399.93	-1.23378	-1.61745
3400	-1.19753	-1.62446
3400.07	-1.11919	-1.76197
3400.13	-1.11583	-1.72953
3400.2	-1.1078	-1.73671
3400.27	-1.0906	-1.74978
3400.33	-1.13795	-1.68762
3400.4	-1.04514	-1.65944
3400.47	-1.05034	-1.59707
3400.53	-0.92972	-1.6319
3400.6	-0.93355	-1.63796
3400.67	-0.90427	-1.66032
3400.73	-0.7756	-1.68774
3400.8	-0.72953	-1.61073
3400.87	-0.73276	-1.61526
3400.93	-0.6878	-1.58854
3401	-0.66753	-1.5966
3401.07	-0.4556	-1.61606
3401.13	-0.4855	-1.63798
3401.2	-0.40958	-1.53282
3401.27	-0.39212	-1.5457
3401.33	-0.30734	-1.49314
3401.4	-0.25558	-1.49188
3401.47	-0.14921	-1.47525
3401.53	-0.05956	-1.41196
3401.6	0.0845	-1.36257
3401.67	0.06188	-1.42427
3401.73	0.21987	-1.42765
3401.8	0.29433	-1.37431
3401.87	0.44857	-1.3623
3401.93	0.59517	-1.34741
3402	0.65427	-1.35215
3402.07	0.82429	-1.27285
3402.13	0.90003	-1.34612
3402.2	1.04719	-1.29491
3402.27	1.15995	-1.2254
3402.33	1.38149	-1.21848
3402.4	1.50775	-1.23479
3402.47	1.62228	-1.23819
3402.53	1.74328	-1.22468
3402.6	1.79406	-1.23663
3402.67	1.98858	-1.14656
3402.73	2.16868	-1.12424
3402.8	2.28276	-1.10695
3402.87	2.31597	-1.11103
3402.93	2.49978	-1.14308
3403	2.48793	-1.04068
3403.07	2.70232	-1.08482
3403.13	2.86433	-1.02427
3403.2	2.90977	-1.04812
3403.27	2.95941	-1.05423
3403.33	2.98786	-0.91481
3403.4	3.13945	-1.01933
3403.47	3.20941	-0.90939
3403.53	3.36881	-0.95169
3403.6	3.34513	-0.99303
3403.67	3.35096	-1.00244
3403.73	3.39494	-0.95271
3403.8	3.45398	-0.9831
3403.87	3.4799	-0.98753
3403.93	3.44791	-0.93779
3404	3.38188	-1.02859
3404.07	3.51563	-1.00337
3404.13	3.40117	-1.08443
3404.2	3.47918	-1.04111
3404.27	3.39995	-0.97617
3404.33	3.29799	-0.99868
3404.4	3.2326	-1.14683
3404.47	3.17299	-0.98649
3404.53	3.15952	-1.04512
3404.6	3.01711	-1.06784
3404.67	2.83097	-1.12835
3404.73	2.72881	-1.13734
3404.8	2.66776	-1.23137
3404.87	2.48917	-1.17924
3404.93	2.35916	-1.12003
3405	2.29622	-1.216
3405.07	2.07853	-1.30564
3405.13	1.86628	-1.30494
3405.2	1.82308	-1.25578
3405.27	1.58655	-1.38652
3405.33	1.39763	-1.39771
3405.4	1.18112	-1.47301
3405.47	1.00034	-1.45145
3405.53	0.75986	-1.47959
3405.6	0.43164	-1.48013
3405.67	0.33556	-1.59113
3405.73	0.10024	-1.55534
3405.8	-0.11288	-1.71707
3405.87	-0.17355	-1.79599
3405.93	-0.48037	-1.75195
3406	-0.78039	-1.71296
3406.07	-1.01712	-1.83927
3406.13	-1.1556	-1.87998
3406.2	-1.40274	-1.92644
3406.27	-1.54077	-1.97795
3406.33	-1.73253	-2.00793
3406.4	-1.96856	-2.09011
3406.47	-2.27332	-2.01022
3406.53	-2.36617	-2.04312
3406.6	-2.49197	-2.06789
3406.67	-2.53221	-2.10036
3406.73	-2.89942	-2.06018
3406.8	-2.96089	-2.18424
3406.87	-3.04436	-2.27496
3406.93	-3.19362	-2.17363
3407	-3.39071	-2.15662
3407.07	-3.50124	-2.29337
3407.13	-3.5097	-2.3373
3407.2	-3.59623	-2.22843
3407.27	-3.72983	-2.34273
3407.33	-3.72072	-2.42793
3407.4	-3.76286	-2.39062
3407.47	-3.7505	-2.3529
3407.53	-3.8088	-2.45579
3407.6	-3.81311	-2.45395
3407.67	-3.84031	-2.48771
3407.73	-3.78824	-2.55327
3407.8	-3.79248	-2.52917
3407.87	-3.73468	-2.32322
3407.93	-3.8259	-2.41537
3408	-3.7497	-2.49026
3408.07	-3.57834	-2.40206
3408.13	-3.72556	-2.4289
3408.2	-3.674	-2.42855
3408.27	-3.5729	-2.5088
3408.33	-3.57528	-2.44063
3408.4	-3.49038	-2.42568
3408.47	-3.43823	-2.46371
3408.53	-3.38455	-2.40205
3408.6	-3.24732	-2.30447
3408.67	-3.31232	-2.34665
3408.73	-3.09845	-2.38307
3408.8	-3.10564	-2.37538
3408.87	-3.0675	-2.33528
3408.93	-2.9912	-2.33943
3409	-2.95018	-2.35111
3409.07	-2.84193	-2.29211
3409.13	-2.70951	-2.33316
3409.2	-2.68047	-2.1977
3409.27	-2.59282	-2.14632
3409.33	-2.42422	-2.16007
3409.4	-2.25016	-2.17124
3409.47	-2.30372	-2.12235
3409.53	-2.05066	-2.05744
3409.6	-2.06264	-2.04663
3409.67	-1.93876	-1.97877
3409.73	-1.79092	-2.02786
3409.8	-1.72893	-1.95325
3409.87	-1.57503	-1.94346
3409.93	-1.5908	-1.90578
3410	-1.37858	-1.84456
3410.07	-1.2779	-1.75097
3410.13	-1.29159	-1.72102
3410.2	-1.0822	-1.73554
3410.27	-0.92453	-1.83528
3410.33	-0.95364	-1.7407
3410.4	-0.87695	-1.71537
3410.47	-0.75907	-1.6951
3410.53	-0.60982	-1.61734
3410.6	-0.6094	-1.50782
3410.67	-0.50641	-1.51989
3410.73	-0.45648	-1.5018
3410.8	-0.39046	-1.52622
3410.87	-0.16399	-1.44512
3410.93	-0.15689	-1.35733
3411	-0.14478	-1.44344
3411.07	-0.07767	-1.49556
3411.13	-0.00196	-1.41152
3411.2	0.00896	-1.32821
3411.27	0.07452	-1.37093
3411.33	0.09847	-1.30861
3411.4	0.17332	-1.29951
3411.47	0.19475	-1.2242
3411.53	0.25603	-1.21769
3411.6	0.2554	-1.29045
3411.67	0.21864	-1.35789
3411.73	0.29359	-1.29724
3411.8	0.31224	-1.2354
3411.87	0.23785	-1.22944
3411.93	0.30391	-1.27464
3412	0.22281	-1.22598
3412.07	0.29466	-1.26472
3412.13	0.30983	-1.22969
3412.2	0.18154	-1.26365
3412.27	0.31234	-1.17365
3412.33	0.29309	-1.14758
3412.4	0.30568	-1.19746
3412.47	0.28345	-1.22151
3412.53	0.11372	-1.32506
3412.6	0.058	-1.27244
3412.67	0.12563	-1.27585
3412.73	0.08297	-1.30158
3412.8	-0.05335	-1.31651
3412.87	-0.13439	-1.37354
3412.93	-0.42178	-1.31592
3413	-0.47634	-1.43556
3413.07	-0.61685	-1.38542
3413.13	-0.67737	-1.45813
3413.2	-0.82083	-1.5086
3413.27	-0.88512	-1.45226
3413.33	-1.07776	-1.60868
3413.4	-1.12601	-1.5974
3413.47	-1.26745	-1.49771
3413.53	-1.43864	-1.53577
3413.6	-1.67427	-1.63978
3413.67	-1.79287	-1.67948
3413.73	-1.89375	-1.65344
3413.8	-2.13644	-1.8274
3413.87	-2.31866	-1.7278
3413.93	-2.63732	-1.74097
3414	-2.74677	-1.82867
3414.07	-2.96668	-1.90542
3414.13	-3.12108	-1.8749
3414.2	-3.21737	-1.82184
3414.27	-3.32165	-1.92735
3414.33	-3.57963	-1.88038
3414.4	-3.69434	-2.00401
3414.47	-3.77483	-1.99088
3414.53	-4.01068	-1.97052
3414.6	-4.19142	-2.17417
3414.67	-4.31457	-2.16213
3414.73	-4.48225	-2.19532
3414.8	-4.59739	-2.10076
3414.87	-4.76201	-2.13079
3414.93	-4.8165	-2.19945
3415	-4.76645	-2.14147
3415.07	-4.78854	-2.26337
3415.13	-4.83933	-2.22382
3415.2	-4.90479	-2.12871
3415.27	-4.85562	-2.19386
3415.33	-4.82351	-2.22451
3415.4	-4.99978	-2.17724
3415.47	-4.81696	-2.20651
3415.53	-4.75	-2.25743
3415.6	-4.75606	-2.26376
3415.67	-4.69392	-2.20792
3415.73	-4.59782	-2.25882
3415.8	-4.4191	-2.16512
3415.87	-4.29402	-2.13808
3415.93	-4.23841	-2.10932
3416	-4.06645	-2.12106
3416.07	-3.81575	-2.07458
3416.13	-3.78351	-2.12932
3416.2	-3.6111	-2.08859
3416.27	-3.38932	-1.98384
3416.33	-3.23073	-2.02849
3416.4	-2.97554	-2.03563
3416.47	-2.93687	-1.99231
3416.53	-2.67339	-1.9306
3416.6	-2.49484	-1.92281
3416.67	-2.31027	-2.00576
3416.73	-2.12161	-1.94874
3416.8	-1.86287	-1.94354
3416.87	-1.71261	-2.01235
3416.93	-1.51528	-1.80233
3417	-1.30978	-1.77284
3417.07	-1.15216	-1.83857
3417.13	-0.95885	-1.87291
3417.2	-0.79123	-1.79122
3417.27	-0.65278	-1.68678
3417.33	-0.39816	-1.73383
3417.4	-0.28369	-1.77661
3417.47	-0.11151	-1.69328
3417.53	0.08384	-1.6537
3417.6	0.15825	-1.71751
3417.67	0.27574	-1.75835
3417.73	0.42636	-1.66184
3417.8	0.4018	-1.6811
3417.87	0.58728	-1.69827
3417.93	0.68423	-1.54498
3418	0.77536	-1.67165
3418.07	0.74865	-1.75224
3418.13	0.81295	-1.66736
3418.2	0.83507	-1.67621
3418.27	0.84908	-1.62833
3418.33	0.81443	-1.63331
3418.4	0.79345	-1.6341
3418.47	0.79258	-1.5841
3418.53	0.65858	-1.54381
3418.6	0.65843	-1.68918
3418.67	0.54608	-1.73805
3418.73	0.5698	-1.71128
3418.8	0.28447	-1.7134
3418.87	0.2894	-1.74903
3418.93	0.15446	-1.80685
3419	0.00356	-1.75152
3419.07	-0.277	-1.8241
3419.13	-0.32577	-1.82802
3419.2	-0.53896	-1.86659
3419.27	-0.67566	-1.91506
3419.33	-0.8398	-1.94382
3419.4	-1.00668	-1.99635
3419.47	-1.17217	-1.99312
3419.53	-1.29686	-1.97326
3419.6	-1.53122	-2.01365
3419.67	-1.7413	-2.09553
3419.73	-1.92017	-2.09433
3419.8	-2.04809	-2.14341
3419.87	-2.19955	-2.16665
3419.93	-2.40498	-2.14881
3420	-2.62085	-2.1647
3420.07	-2.73285	-2.21694
3420.13	-2.8206	-2.27615
3420.2	-3.06446	-2.29606
3420.27	-3.25739	-2.34225
3420.33	-3.38626	-2.34611
3420.4	-3.34743	-2.44421
3420.47	-3.59135	-2.51631
3420.53	-3.75294	-2.44704
3420.6	-3.88736	-2.42558
3420.67	-3.91935	-2.43663
3420.73	-3.96769	-2.51045
3420.8	-4.00754	-2.50473
3420.87	-3.9853	-2.57129
3420.93	-4.07952	-2.55325
3421	-4.1465	-2.52933
3421.07	-4.13641	-2.54534
3421.13	-4.11588	-2.54866
3421.2	-4.1331	-2.56656
3421.27	-4.15477	-2.59281
3421.33	-4.15127	-2.63936
3421.4	-4.16829	-2.54792
3421.47	-4.03026	-2.51525
3421.53	-3.99291	-2.52232
3421.6	-4.06425	-2.53615
3421.67	-3.91369	-2.53041
3421.73	-3.95813	-2.49266
3421.8	-3.88494	-2.55911
3421.87	-3.77695	-2.6051
3421.93	-3.82828	-2.45277
3422	-3.85109	-2.42474
3422.07	-3.67382	-2.43283
3422.13	-3.69719	-2.42281
3422.2	-3.62971	-2.51563
3422.27	-3.56129	-2.39406
3422.33	-3.44369	-2.38005
3422.4	-3.38773	-2.46485
3422.47	-3.36092	-2.31312
3422.53	-3.28691	-2.35666
3422.6	-3.2088	-2.25437
3422.67	-3.14696	-2.26586
3422.73	-3.10478	-2.26532
3422.8	-3.02521	-2.35266
3422.87	-2.89653	-2.29017
3422.93	-2.75575	-2.20957
3423	-2.69015	-2.19658
3423.07	-2.67029	-2.12455
3423.13	-2.59194	-2.07961
3423.2	-2.47463	-2.0901
3423.27	-2.35064	-2.0231
3423.33	-2.27485	-1.98909
3423.4	-2.10715	-2.08107
3423.47	-2.13208	-1.95324
3423.53	-2.00969	-1.87401
3423.6	-1.82827	-1.97497
3423.67	-1.73183	-1.85549
3423.73	-1.67515	-1.78864
3423.8	-1.39747	-1.83119
3423.87	-1.42313	-1.79919
3423.93	-1.35946	-1.72222
3424	-1.24012	-1.71559
3424.07	-1.1488	-1.71257
3424.13	-1.10632	-1.69825
3424.2	-1.01524	-1.60585
3424.27	-0.90976	-1.63972
3424.33	-0.83248	-1.62004
3424.4	-0.74264	-1.52217
3424.47	-0.69658	-1.51799
3424.53	-0.64925	-1.49875
3424.6	-0.56449	-1.50372
3424.67	-0.52175	-1.46205
3424.73	-0.37351	-1.43731
3424.8	-0.30048	-1.35901
3424.87	-0.3562	-1.42686
3424.93	-0.25163	-1.36995
3425	-0.27414	-1.36368
3425.07	-0.12501	-1.30283
3425.13	-0.08989	-1.39239
3425.2	0.01518	-1.3439
3425.27	0.02136	-1.443
3425.33	0.00891	-1.30351
3425.4	0.05925	-1.34977
3425.47	0.09236	-1.39899
3425.53	0.04237	-1.30011
3425.6	0.07982	-1.23318
3425.67	0.10827	-1.32519
3425.73	0.14497	-1.38089
3425.8	0.1403	-1.1804
3425.87	0.11578	-1.24989
3425.93	0.11997	-1.23377
3426	0.09539	-1.37066
3426.07	0.15193	-1.38
3426.13	0.0989	-1.37973
3426.2	0.00176	-1.41531
3426.27	-0.03289	-1.43822
3426.33	-0.1583	-1.43504
3426.4	-0.15525	-1.38257
3426.47	-0.27753	-1.38076
3426.53	-0.4404	-1.5314
3426.6	-0.42524	-1.51861
3426.67	-0.56205	-1.58394
3426.73	-0.57383	-1.56247
3426.8	-0.81701	-1.53084
3426.87	-0.92359	-1.53565
3426.93	-1.05759	-1.5553
3427	-1.2282	-1.53036
3427.07	-1.26699	-1.58123
3427.13	-1.42209	-1.60924
3427.2	-1.74239	-1.65426
3427.27	-1.83985	-1.62484
3427.33	-2.09394	-1.75409
3427.4	-2.06222	-1.77045
3427.47	-2.41953	-1.74253
3427.53	-2.49462	-1.86002
3427.6	-2.71612	-1.73935
3427.67	-2.85412	-1.85333
3427.73	-3.10093	-1.95091
3427.8	-3.22352	-1.89937
3427.87	-3.35726	-2.00382
3427.93	-3.54367	-2.04135
3428	-3.78675	-2.08689
3428.07	-3.88824	-2.04913
3428.13	-4.07635	-2.02606
3428.2	-4.19419	-2.15122
3428.27	-4.33559	-2.06574
3428.33	-4.47034	-2.17316
3428.4	-4.63905	-2.17289
3428.47	-4.63204	-2.09752
3428.53	-4.71544	-2.16458
3428.6	-4.75676	-2.22562
3428.67	-4.86063	-2.33475
3428.73	-4.85248	-2.35072
3428.8	-4.93357	-2.25897
3428.87	-5.00698	-2.2572
3428.93	-4.88116	-2.23701
3429	-4.91194	-2.28647
3429.07	-4.91184	-2.23076
3429.13	-4.92842	-2.2364
3429.2	-4.77097	-2.23954
3429.27	-4.84248	-2.26215
3429.33	-4.59185	-2.26383
3429.4	-4.60617	-2.27802
3429.47	-4.44288	-2.33072
3429.53	-4.1945	-2.18953
3429.6	-4.05106	-2.16538
3429.67	-4.05012	-2.16872
3429.73	-3.91485	-2.24213
3429.8	-3.65194	-2.21768
3429.87	-3.46918	-2.16976
3429.93	-3.23714	-2.19012
3430	-3.08621	-2.13423
3430.07	-2.99951	-2.0504
3430.13	-2.8092	-2.04696
3430.2	-2.59542	-2.10744
3430.27	-2.38349	-2.11062
3430.33	-2.19274	-1.9704
3430.4	-1.99212	-1.98132
3430.47	-1.73245	-1.9529
3430.53	-1.62571	-1.90991
3430.6	-1.33606	-1.93952
3430.67	-1.22524	-1.92201
3430.73	-1.04157	-1.90984
3430.8	-0.91299	-1.85361
3430.87	-0.65777	-1.83401
3430.93	-0.36211	-1.79819
3431	-0.26815	-1.80819
3431.07	-0.13354	-1.94859
3431.13	0.00879	-1.8178
3431.2	0.14039	-1.73209
3431.27	0.33045	-1.73555
3431.33	0.36703	-1.73667
3431.4	0.47305	-1.72002
3431.47	0.696	-1.63969
3431.53	0.79479	-1.64813
3431.6	0.6536	-1.61678
3431.67	0.73544	-1.72967
3431.73	0.90808	-1.7061
3431.8	0.86727	-1.68722
3431.87	0.84433	-1.68929
3431.93	0.86442	-1.68446
3432	0.88805	-1.69404
3432.07	0.87201	-1.71225
3432.13	0.82215	-1.7535
3432.2	0.69702	-1.71003
3432.27	0.65811	-1.74008
3432.33	0.60313	-1.71164
3432.4	0.47702	-1.73621
3432.47	0.41494	-1.74083
3432.53	0.28005	-1.78207
3432.6	0.09106	-1.81969
3432.67	0.0224	-1.85958
3432.73	-0.2109	-1.80916
3432.8	-0.3261	-1.88722
3432.87	-0.45511	-1.90732
3432.93	-0.61064	-1.95785
3433	-0.83735	-1.95237
3433.07	-1.08304	-2.03226
3433.13	-1.134	-2.1016
3433.2	-1.26446	-2.0644
3433.27	-1.50099	-2.0523
3433.33	-1.74237	-2.12496
3433.4	-1.95737	-2.09255
3433.47	-2.1464	-2.21238
3433.53	-2.32869	-2.30362
3433.6	-2.47124	-2.28804
3433.67	-2.64649	-2.37468
3433.73	-2.78132	-2.31665
3433.8	-3.05118	-2.38211
3433.87	-3.07876	-2.37121
3433.93	-3.1904	-2.45209
3434	-3.33171	-2.42731
3434.07	-3.48668	-2.45751
3434.13	-3.57911	-2.43762
3434.2	-3.74101	-2.49146
3434.27	-3.76342	-2.61972
3434.33	-3.80547	-2.51011
3434.4	-3.97328	-2.58303
3434.47	-4.06456	-2.67503
3434.53	-4.17257	-2.68943
3434.6	-4.17614	-2.64728
3434.67	-4.16835	-2.6729
3434.73	-4.2229	-2.66278
3434.8	-4.37014	-2.70923
3434.87	-4.25551	-2.7514
3434.93	-4.29773	-2.71128
3435	-4.34628	-2.72631
3435.07	-4.33857	-2.82405
3435.13	-4.28792	-2.77506
3435.2	-4.23316	-2.59276
3435.27	-4.25471	-2.62719
3435.33	-4.305	-2.74885
3435.4	-4.18402	-2.68248
3435.47	-4.1371	-2.55948
3435.53	-4.1633	-2.63637
3435.6	-4.16618	-2.53959
3435.67	-4.16246	-2.65466
3435.73	-4.00079	-2.58115
3435.8	-3.97168	-2.65423
3435.87	-3.95818	-2.62168
3435.93	-3.87725	-2.54027
3436	-3.85963	-2.58149
3436.07	-3.85013	-2.51273
3436.13	-3.80626	-2.50148
3436.2	-3.75881	-2.50753
3436.27	-3.62961	-2.41216
3436.33	-3.5053	-2.34107
3436.4	-3.5344	-2.35916
3436.47	-3.45181	-2.41169
3436.53	-3.35141	-2.38947
3436.6	-3.28834	-2.2899
3436.67	-3.18983	-2.23972
3436.73	-3.15239	-2.19693
3436.8	-3.05513	-2.22195
3436.87	-2.93179	-2.17089
3436.93	-2.84785	-2.11477
3437	-2.7227	-2.07221
3437.07	-2.5882	-2.09492
3437.13	-2.46278	-2.04596
3437.2	-2.38436	-2.08444
3437.27	-2.34805	-1.92263
3437.33	-2.31765	-1.98033
3437.4	-2.13939	-1.95345
3437.47	-2.05887	-1.95894
3437.53	-1.9448	-1.92857
3437.6	-1.79786	-1.89405
3437.67	-1.74636	-1.80429
3437.73	-1.5562	-1.83429
3437.8	-1.52229	-1.75572
3437.87	-1.36614	-1.76566
3437.93	-1.34596	-1.73988
3438	-1.32266	-1.65518
3438.07	-1.08949	-1.68116
3438.13	-1.07752	-1.68088
3438.2	-1.02405	-1.5866
3438.27	-0.98743	-1.58994
3438.33	-0.89571	-1.54888
3438.4	-0.80172	-1.53939
3438.47	-0.65786	-1.51907
3438.53	-0.57532	-1.56995
3438.6	-0.6356	-1.6183
3438.67	-0.57175	-1.52141
3438.73	-0.57595	-1.51288
3438.8	-0.47128	-1.49585
3438.87	-0.43015	-1.50507
3438.93	-0.43068	-1.5698
3439	-0.35757	-1.48766
3439.07	-0.37577	-1.47359
3439.13	-0.35079	-1.45782
3439.2	-0.26208	-1.51336
3439.27	-0.31043	-1.41724
3439.33	-0.32957	-1.33979
3439.4	-0.24852	-1.42739
3439.47	-0.14326	-1.5031
3439.53	-0.20879	-1.47973
3439.6	-0.31253	-1.40518
3439.67	-0.22236	-1.4324
3439.73	-0.27766	-1.36726
3439.8	-0.44626	-1.39921
3439.87	-0.43889	-1.58922
3439.93	-0.53359	-1.58008
3440	-0.53517	-1.54183
3440.07	-0.63993	-1.51317
3440.13	-0.77278	-1.60758
3440.2	-0.86314	-1.65192
3440.27	-1.03808	-1.64672
3440.33	-1.15392	-1.74405
3440.4	-1.19584	-1.76073
3440.47	-1.33493	-1.85591
3440.53	-1.51007	-1.80261
3440.6	-1.7379	-1.86886
3440.67	-1.90456	-1.89063
3440.73	-1.99722	-1.86636
3440.8	-2.19853	-1.91662
3440.87	-2.37489	-2.02036
3440.93	-2.58562	-2.08603
3441	-2.78046	-2.09368
3441.07	-2.94573	-2.12745
3441.13	-3.15334	-2.06734
3441.2	-3.54471	-2.13815
3441.27	-3.6258	-2.26037
3441.33	-3.85142	-2.19174
3441.4	-4.118	-2.28963
3441.47	-4.26897	-2.29889
3441.53	-4.47129	-2.21906
3441.6	-4.64943	-2.40487
3441.67	-4.87211	-2.32327
3441.73	-4.94813	-2.43003
3441.8	-5.18925	-2.53717
3441.87	-5.37769	-2.58934
3441.93	-5.65926	-2.60246
3442	-5.82799	-2.69271
3442.07	-5.98313	-2.64599
3442.13	-6.19491	-2.63318
3442.2	-6.34678	-2.73178
3442.27	-6.38123	-2.71747
3442.33	-6.54969	-2.7325
3442.4	-6.65615	-2.7347
3442.47	-6.81905	-2.68543
3442.53	-6.95398	-2.75719
3442.6	-7.00933	-2.80002
3442.67	-7.17429	-2.80962
3442.73	-7.14178	-2.92809
3442.8	-7.15649	-2.92165
3442.87	-7.26057	-2.94221
3442.93	-7.32023	-2.93614
3443	-7.35029	-2.89318
3443.07	-7.49242	-2.88662
3443.13	-7.45189	-2.8945
3443.2	-7.42836	-2.96069
3443.27	-7.36067	-2.89528
3443.33	-7.437	-2.95969
3443.4	-7.51433	-2.9205
3443.47	-7.40425	-2.95039
3443.53	-7.35063	-2.92154
3443.6	-7.33837	-2.96212
3443.67	-7.21301	-3.01054
3443.73	-7.15206	-2.9453
3443.8	-7.04843	-2.89062
3443.87	-7.01938	-2.88332
3443.93	-6.91226	-2.85759
3444	-6.89269	-2.9287
3444.07	-6.76705	-2.84649
3444.13	-6.60982	-2.79752
3444.2	-6.53992	-2.77179
3444.27	-6.42576	-2.72511
3444.33	-6.24642	-2.76509
3444.4	-6.15091	-2.68198
3444.47	-6.14851	-2.7547
3444.53	-5.96743	-2.80429
3444.6	-5.86729	-2.65394
3444.67	-5.61868	-2.71388
3444.73	-5.6429	-2.73634
3444.8	-5.46856	-2.65676
3444.87	-5.30153	-2.64403
3444.93	-5.05066	-2.68688
3445	-5.05201	-2.58461
3445.07	-4.89227	-2.63205
3445.13	-4.75244	-2.59162
3445.2	-4.64434	-2.56827
3445.27	-4.56054	-2.70298
3445.33	-4.42071	-2.60971
3445.4	-4.32716	-2.58688
3445.47	-4.26664	-2.59043
3445.53	-4.04036	-2.56163
3445.6	-3.97372	-2.49273
3445.67	-3.98711	-2.46467
3445.73	-3.86743	-2.36494
3445.8	-3.72562	-2.3983
3445.87	-3.71142	-2.44882
3445.93	-3.58951	-2.42391
3446	-3.5744	-2.44845
3446.07	-3.415	-2.44444
3446.13	-3.37918	-2.43396
3446.2	-3.27468	-2.36844
3446.27	-3.24723	-2.36407
3446.33	-3.13048	-2.3898
3446.4	-3.22434	-2.3723
3446.47	-3.17121	-2.32016
3446.53	-3.09825	-2.28205
3446.6	-3.04626	-2.20698
3446.67	-3.03459	-2.2725
3446.73	-3.04449	-2.29926
3446.8	-2.93625	-2.17602
3446.87	-2.91152	-2.28975
3446.93	-2.83532	-2.29317
3447	-2.86742	-2.22009
3447.07	-2.76182	-2.22462
3447.13	-2.71255	-2.19695
3447.2	-2.62454	-2.21619
3447.27	-2.61566	-2.18087
3447.33	-2.60401	-2.1321
3447.4	-2.66563	-2.21797
3447.47	-2.58904	-2.11507
3447.53	-2.58381	-2.19725
3447.6	-2.56793	-2.28779
3447.67	-2.62909	-2.14154
3447.73	-2.48841	-2.13329
3447.8	-2.43847	-2.14798
3447.87	-2.48974	-2.19583
3447.93	-2.52961	-2.23548
3448	-2.44246	-2.13383
3448.07	-2.43418	-2.20367
3448.13	-2.38465	-2.11091
3448.2	-2.35283	-2.12087
3448.27	-2.384	-2.20925
3448.33	-2.36602	-2.17951
3448.4	-2.39646	-2.08054
3448.47	-2.30648	-2.11356
3448.53	-2.33947	-2.07932
3448.6	-2.40402	-2.12333
3448.67	-2.37707	-2.14401
3448.73	-2.31154	-2.15873
3448.8	-2.31741	-2.19626
3448.87	-2.38122	-2.18577
3448.93	-2.25762	-2.19098
3449	-2.33339	-2.13449
3449.07	-2.29791	-2.10358
3449.13	-2.29504	-2.04541
3449.2	-2.3248	-2.09795
3449.27	-2.27673	-2.06969
3449.33	-2.23132	-2.03733
3449.4	-2.28618	-2.07268
3449.47	-2.19099	-2.07144
3449.53	-2.21619	-2.08834
3449.6	-2.2799	-2.02447
3449.67	-2.30101	-2.05544
3449.73	-2.16786	-2.10175
3449.8	-2.30468	-2.0257
3449.87	-2.23087	-2.14887
3449.93	-2.33853	-2.00214
3450	-2.19131	-2.06931
3450.07	-2.12648	-2.10182
3450.13	-2.27674	-2.09457
3450.2	-2.3152	-2.02803
3450.27	-2.24216	-2.05872
3450.33	-2.10347	-2.0838
3450.4	-2.20087	-2.14447
3450.47	-2.20071	-2.00463
3450.53	-2.29151	-2.15133
3450.6	-2.12754	-2.14638
3450.67	-2.07905	-2.03788
3450.73	-2.19722	-2.0655
3450.8	-2.21042	-2.02271
3450.87	-2.13939	-2.01343
3450.93	-2.18404	-2.07283
3451	-2.15891	-2.09935
3451.07	-2.21094	-2.05946
3451.13	-2.16962	-2.10895
3451.2	-2.11462	-1.95811
3451.27	-2.15755	-2.04253
3451.33	-2.09859	-2.09739
3451.4	-2.14076	-2.0652
3451.47	-2.14309	-2.047
3451.53	-2.13668	-2.11174
3451.6	-2.02448	-2.0902
3451.67	-2.12573	-2.08451
3451.73	-2.13492	-2.07024
3451.8	-2.09616	-2.01841
3451.87	-2.11885	-2.03422
3451.93	-2.09171	-1.90296
3452	-2.15743	-1.97775
3452.07	-2.20217	-2.0358
3452.13	-2.12683	-1.93718
3452.2	-2.14049	-2.00416
3452.27	-2.12878	-1.98609
3452.33	-2.18161	-2.04227
3452.4	-2.09793	-2.04591
3452.47	-2.09617	-2.039
3452.53	-2.06675	-2.02543
3452.6	-2.03365	-2.03876
3452.67	-2.09611	-2.14241
3452.73	-2.10802	-2.12776
3452.8	-2.10491	-2.07838
3452.87	-2.04008	-2.06546
3452.93	-2.0961	-2.03651
3453	-2.12067	-2.00634
3453.07	-2.06535	-2.06444
3453.13	-2.08472	-2.10902
3453.2	-2.10347	-2.02209
3453.27	-2.11828	-1.96201
3453.33	-2.10956	-2.04825
3453.4	-2.0638	-1.94285
3453.47	-1.98416	-2.04325
3453.53	-2.1442	-2.07439
3453.6	-2.10728	-2.11263
3453.67	-2.08257	-2.21422
3453.73	-2.05016	-2.01159
3453.8	-2.11337	-1.95618
3453.87	-2.08203	-2.02208
3453.93	-2.02204	-1.96504
3454	-2.11397	-1.99958
3454.07	-2.10868	-2.07997
3454.13	-2.08378	-2.00833
3454.2	-2.06732	-2.0694
3454.27	-1.97041	-1.98454
3454.33	-2.02124	-2.11086
3454.4	-2.09726	-2.06431
3454.47	-1.97426	-2.00719
3454.53	-2.13257	-2.01116
3454.6	-2.15347	-2.04058
3454.67	-2.12403	-2.13221
3454.73	-2.08823	-2.13136
3454.8	-2.02847	-1.98227
3454.87	-2.11505	-1.92448
3454.93	-2.0697	-2.07184
3455	-2.05663	-2.00687
3455.07	-2.14651	-1.98601
3455.13	-2.05389	-2.00844
3455.2	-2.08312	-1.99071
3455.27	-2.05213	-2.0183
3455.33	-2.05948	-2.06966
3455.4	-2.06073	-2.03763
3455.47	-2.04818	-2.00604
3455.53	-2.12162	-2.03465
3455.6	-2.09513	-2.00065
3455.67	-2.09766	-2.0563
3455.73	-2.11324	-1.92644
3455.8	-2.07758	-1.97332
3455.87	-2.07025	-1.98905
3455.93	-1.97637	-1.96376
3456	-2.0695	-2.03968
3456.07	-2.04828	-1.99253
3456.13	-2.02146	-1.97554
3456.2	-2.02941	-1.8916
3456.27	-2.04335	-1.94438
3456.33	-2.0123	-2.06851
3456.4	-2.0552	-2.0203
3456.47	-2.02305	-2.02726
3456.53	-2.01739	-1.97616
3456.6	-1.9947	-2.04118
3456.67	-2.13316	-2.04673
3456.73	-2.03262	-2.0425
3456.8	-2.05633	-2.05767
3456.87	-2.0409	-2.03205
3456.93	-2.06992	-2.06105
3457	-2.08214	-1.9991
3457.07	-2.0458	-1.98997
3457.13	-2.08376	-2.05145
3457.2	-1.99858	-1.97433
3457.27	-2.07795	-2.00582
3457.33	-2.0706	-1.94961
3457.4	-2.1385	-1.96217
3457.47	-2.12071	-1.95229
3457.53	-1.99377	-1.97571
3457.6	-1.98556	-2.01144
3457.67	-2.0841	-1.97661
3457.73	-2.07487	-2.02177
3457.8	-1.97606	-1.96922
3457.87	-2.08183	-1.96308
3457.93	-2.13455	-1.99015
3458	-2.07425	-1.95952
3458.07	-2.09373	-1.9229
3458.13	-2.01047	-2.02086
3458.2	-2.06078	-1.94156
3458.27	-2.03357	-1.99806
3458.33	-2.14246	-1.99717
3458.4	-2.09265	-2.03509
3458.47	-2.10771	-1.9729
3458.53	-2.04385	-1.90957
3458.6	-2.06451	-1.98462
3458.67	-1.91653	-2.08235
3458.73	-1.97934	-2.00387
3458.8	-2.07443	-2.01057
3458.87	-2.0666	-2.0233
3458.93	-2.11253	-2.0898
3459	-2.02011	-2.03469
3459.07	-2.05368	-2.03779
3459.13	-2.15837	-1.939
3459.2	-2.06726	-1.90984
3459.27	-2.04364	-2.05546
3459.33	-2.03674	-2.00067
3459.4	-2.06781	-1.98802
3459.47	-2.08174	-1.96767
3459.53	-2.02701	-1.91704
3459.6	-2.07436	-1.98995
3459.67	-2.12111	-2.04655
3459.73	-2.06772	-2.06478
3459.8	-2.12259	-1.94684
3459.87	-2.06436	-1.97654
3459.93	-2.04324	-1.95916
3460	-2.02044	-2.04335
3460.07	-2.07342	-1.93083
3460.13	-2.0291	-1.93271
3460.2	-2.04595	-2.00497
[truncated: 1,001 more rows]

## Sheet: Figure 2f
Binding Energy (E)		C1s Scan A	C1s Scan B	C1s Scan C		Binding Energy (E)		C1s Scan A	C1s Scan B	C1s Scan C
eV	Counts / s (Resid. ?5)	Counts / s (Resid. ?5)	Counts / s (Resid. ?5)	Counts / s (Resid. ?5)		eV	Counts / s (Resid. ?5)	Counts / s (Resid. ?5)	Counts / s (Resid. ?5)	Counts / s (Resid. ?5)
292	2713.44	2556.51	2556.51	2556.76		292	2755.5	2488.58	2494.13	2488.58
291.95	2720.98	2556.11	2556.11	2556.45		291.95	2703.18	2488.27	2494.92	2488.27
291.9	2721.18	2555.7	2555.7	2556.14		291.9	2664.04	2487.93	2495.89	2487.93
291.85	2812.48	2555.28	2555.28	2555.85		291.85	2767.3	2487.58	2497.06	2487.58
291.8	2816.04	2554.85	2554.85	2555.59		291.8	2757.18	2487.2	2498.48	2487.2
291.75	2964.13	2554.4	2554.4	2555.36		291.75	2706.86	2486.81	2500.2	2486.81
291.7	2970.23	2553.95	2553.95	2555.18		291.7	2745.61	2486.4	2502.25	2486.4
291.65	2940.79	2553.5	2553.5	2555.08		291.65	2765.28	2485.98	2504.69	2485.98
291.6	2870.38	2553.01	2553.01	2555.04		291.6	2687.25	2485.54	2507.59	2485.54
291.55	2859.62	2552.51	2552.51	2555.08		291.55	2782.18	2485.08	2511	2485.08
291.5	2796.33	2551.99	2551.99	2555.25		291.5	2725.27	2484.62	2515	2484.62
291.45	2884.61	2551.46	2551.46	2555.58		291.45	2847.88	2484.13	2519.67	2484.13
291.4	2824.47	2550.91	2550.91	2556.11		291.4	2802.37	2483.64	2525.1	2483.64
291.35	2866.81	2550.36	2550.36	2556.87		291.35	2803.51	2483.13	2531.38	2483.13
291.3	2805.63	2549.8	2549.8	2557.92		291.3	2780.97	2482.61	2538.63	2482.61
291.25	2881.28	2549.22	2549.22	2559.33		291.25	2801.82	2482.08	2546.96	2482.08
291.2	2795.23	2548.65	2548.65	2561.16		291.2	2846.05	2481.54	2556.5	2481.54
291.15	2993.23	2548.08	2548.08	2563.52		291.15	2815	2480.99	2567.38	2480.99
291.1	3111.37	2547.51	2547.51	2566.48		291.1	2780.09	2480.43	2579.74	2480.44
291.05	2937.25	2546.95	2546.95	2570.17		291.05	2729.12	2479.85	2593.74	2479.86
291	2901.08	2546.38	2546.38	2574.68		291	2787.26	2479.26	2609.53	2479.27
290.95	2879.04	2545.81	2545.81	2580.16		290.95	2915.76	2478.66	2627.29	2478.67
290.9	2789.53	2545.23	2545.24	2586.77		290.9	2892.74	2478.04	2647.19	2478.06
290.85	2984.11	2544.66	2544.66	2594.68		290.85	2833.33	2477.41	2669.42	2477.43
290.8	2974.31	2544.08	2544.08	2604.06		290.8	2909.08	2476.75	2694.15	2476.78
290.75	2764.03	2543.49	2543.49	2615.13		290.75	2921.33	2476.06	2721.57	2476.11
290.7	2868.4	2542.89	2542.89	2628.1		290.7	2877.17	2475.35	2751.87	2475.4
290.65	2896.05	2542.28	2542.28	2643.21		290.65	2834.37	2474.61	2785.24	2474.67
290.6	2828.17	2541.66	2541.67	2660.71		290.6	3086.03	2473.83	2821.85	2473.91
290.55	2972.61	2541.04	2541.04	2680.87		290.55	2902.01	2473.01	2861.87	2473.11
290.5	2900.2	2540.41	2540.41	2703.95		290.5	2871.5	2472.17	2905.48	2472.3
290.45	2789.84	2539.77	2539.77	2730.21		290.45	3032.89	2471.28	2952.79	2471.45
290.4	2892.18	2539.11	2539.12	2759.92		290.4	3046.07	2470.34	3003.91	2470.55
290.35	2910.49	2538.43	2538.44	2793.32		290.35	3189.21	2469.37	3058.94	2469.62
290.3	2968.32	2537.72	2537.73	2830.63		290.3	3247.14	2468.35	3117.95	2468.67
290.25	2990.67	2536.99	2537	2872.05		290.25	3240.38	2467.28	3180.93	2467.68
290.2	3010.29	2536.23	2536.25	2917.75		290.2	3253.53	2466.17	3247.84	2466.65
290.15	2925.78	2535.42	2535.44	2967.79		290.15	3433.01	2464.99	3318.6	2465.58
290.1	3121.7	2534.56	2534.59	3022.2		290.1	3427.69	2463.74	3393.06	2464.47
290.05	3072.91	2533.67	2533.7	3080.96		290.05	3166.85	2462.42	3471	2463.31
290	3157.66	2532.73	2532.77	3143.89		290	3420.89	2461.03	3552.16	2462.12
289.95	3166.75	2531.74	2531.8	3210.75		289.95	3615.14	2459.55	3636.17	2460.88
289.9	3200.74	2530.7	2530.78	3281.14		289.9	3503.79	2457.97	3722.6	2459.59
289.85	3244.43	2529.59	2529.68	3354.52		289.85	3534.82	2456.29	3810.95	2458.26
289.8	3383.08	2528.4	2528.53	3430.25		289.8	3639.06	2454.53	3900.65	2456.9
289.75	3315.17	2527.15	2527.31	3507.54		289.75	3757.49	2452.66	3991.04	2455.53
289.7	3682.3	2525.83	2526.04	3585.45		289.7	3827.13	2450.7	4081.41	2454.15
289.65	3597.52	2524.43	2524.7	3662.94		289.65	4040.05	2448.63	4170.96	2452.79
289.6	3472.44	2522.97	2523.31	3738.83		289.6	4059.7	2446.46	4258.83	2451.44
289.55	3525.28	2521.42	2521.86	3811.87		289.55	4142.84	2444.19	4344.16	2450.15
289.5	3631.48	2519.8	2520.35	3880.76		289.5	4359.79	2441.8	4426	2448.92
289.45	3856.55	2518.1	2518.8	3944.18		289.45	4439.62	2439.29	4503.41	2447.77
289.4	3997.6	2516.35	2517.23	4000.85		289.4	4582.38	2436.67	4575.47	2446.74
289.35	3933.46	2514.53	2515.64	4049.55		289.35	4554.41	2433.95	4641.3	2445.9
289.3	4051.65	2512.66	2514.03	4089.17		289.3	4815.32	2431.16	4700.02	2445.29
289.25	4067.84	2510.72	2512.44	4118.79		289.25	4742.49	2428.26	4750.82	2444.94
289.2	4135.54	2508.75	2510.89	4137.68		289.2	4845.86	2425.29	4792.99	2444.92
289.15	4079.01	2506.73	2509.39	4145.37		289.15	5099.75	2422.24	4825.91	2445.31
289.1	4314.61	2504.69	2507.98	4141.63		289.1	4948.46	2419.12	4849.08	2446.15
289.05	4345.11	2502.63	2506.69	4126.51		289.05	5252.68	2415.94	4862.14	2447.55
289	4169.51	2500.56	2505.56	4100.32		289	5214.65	2412.71	4864.85	2449.59
288.95	4060.73	2498.48	2504.61	4063.65		288.95	5137.05	2409.46	4857.17	2452.39
288.9	4199.63	2496.41	2503.92	4017.3		288.9	5074.48	2406.21	4839.16	2456.05
288.85	4168.87	2494.39	2503.55	3962.28		288.85	4879.63	2402.94	4811.05	2460.69
288.8	4063.74	2492.4	2503.56	3899.75		288.8	5072.11	2399.69	4773.21	2466.44
288.75	4084.96	2490.48	2504.01	3830.97		288.75	4844.83	2396.46	4726.13	2473.43
288.7	3914.69	2488.61	2504.98	3757.24		288.7	4927.91	2393.27	4670.45	2481.82
288.65	3998.83	2486.8	2506.55	3679.88		288.65	4992.27	2390.12	4606.87	2491.74
288.6	3935.77	2485.07	2508.82	3600.21		288.6	4914.4	2387.03	4536.21	2503.38
288.55	3597.76	2483.41	2511.9	3519.44		288.55	4783.23	2384.02	4459.35	2516.92
288.5	3597.02	2481.84	2515.92	3438.74		288.5	4449.2	2381.07	4377.18	2532.52
288.45	3327.89	2480.37	2521.02	3359.12		288.45	4404.82	2378.21	4290.66	2550.38
288.4	3167.73	2478.97	2527.31	3281.45		288.4	4544.2	2375.43	4200.71	2570.68
288.35	3297.13	2477.65	2534.97	3206.49		288.35	4182.1	2372.75	4108.27	2593.63
288.3	2932.79	2476.41	2544.18	3134.84		288.3	4204.99	2370.14	4014.22	2619.41
288.25	3017.86	2475.25	2555.15	3066.98		288.25	4080.32	2367.6	3919.39	2648.21
288.2	3084.93	2474.17	2568.1	3003.25		288.2	4085.28	2365.14	3824.59	2680.24
288.15	2855.08	2473.15	2583.25	2943.87		288.15	3772.77	2362.74	3730.54	2715.67
288.1	2861.82	2472.19	2600.86	2888.94		288.1	3749.13	2360.4	3637.89	2754.7
288.05	2703.19	2471.3	2621.23	2838.49		288.05	3808.37	2358.13	3547.24	2797.53
288	2818.81	2470.45	2644.64	2792.46		288	3784.27	2355.94	3459.08	2844.3
287.95	2871.63	2469.64	2671.41	2750.71		287.95	3727.03	2353.82	3373.86	2895.16
287.9	2810.9	2468.87	2701.89	2713.08		287.9	3669.93	2351.74	3291.89	2950.21
287.85	2827.32	2468.13	2736.42	2679.33		287.85	3721.57	2349.73	3213.45	3009.55
287.8	2828.73	2467.41	2775.36	2649.21		287.8	3843.04	2347.78	3138.76	3073.23
287.75	2816.69	2466.7	2819.1	2622.45		287.75	3822.59	2345.92	3067.94	3141.27
287.7	2963.67	2465.98	2867.98	2598.76		287.7	3906.12	2344.17	3001.11	3213.64
287.65	3012.4	2465.28	2922.42	2577.86		287.65	4021.69	2342.55	2938.28	3290.26
287.6	3015.37	2464.61	2982.79	2559.49		287.6	3996.53	2341.11	2879.43	3370.99
287.55	3198.19	2463.99	3049.44	2543.37		287.55	3992.03	2339.88	2824.49	3455.61
287.5	3209.08	2463.44	3122.71	2529.24		287.5	4030.97	2338.94	2773.39	3543.85
287.45	3000.58	2463	3202.9	2516.85		287.45	4152.06	2338.39	2726	3635.37
287.4	3218.18	2462.75	3290.27	2505.97		287.4	4239.46	2338.35	2682.17	3729.75
287.35	3278.74	2462.75	3385.02	2496.41		287.35	4373.99	2338.93	2641.72	3826.45
287.3	3605.17	2463.11	3487.26	2487.94		287.3	4284.45	2340.36	2604.49	3924.92
287.25	3735.51	2463.99	3597.05	2480.42		287.25	4223.91	2342.87	2570.29	4024.5
287.2	3841.78	2465.57	3714.31	2473.66		287.2	4340.76	2346.75	2538.91	4124.44
287.15	3999.25	2468.11	3838.88	2467.54		287.15	4511.82	2352.39	2510.19	4223.94
287.1	4073.77	2471.91	3970.45	2461.93		287.1	4547.84	2360.24	2483.91	4322.15
287.05	4280.78	2477.37	4108.57	2456.72		287.05	4440.91	2370.88	2459.89	4418.16
287	4346.54	2484.99	4252.64	2451.83		287	4724.1	2384.97	2437.96	4510.99
286.95	4646.34	2495.39	4401.89	2447.15		286.95	4815.45	2403.32	2417.92	4599.67
286.9	4834.75	2509.31	4555.36	2442.61		286.9	5190.7	2426.91	2399.6	4683.2
286.85	5092.4	2527.65	4711.91	2438.12		286.85	5034.93	2456.92	2382.85	4760.63
286.8	5139.06	2551.58	4870.25	2433.62		286.8	5246.63	2494.7	2367.5	4830.98
286.75	5411.25	2582.45	5028.95	2429.09		286.75	5509.23	2541.83	2353.4	4893.33
286.7	5451.08	2621.9	5186.38	2424.46		286.7	5430.94	2600.17	2340.39	4946.85
286.65	5665.87	2671.9	5340.82	2419.72		286.65	5624.11	2671.87	2328.33	4990.76
286.6	5814.25	2734.76	5490.42	2414.82		286.6	5616.28	2759.36	2317.07	5024.4
286.55	5895.75	2813.15	5633.24	2409.72		286.55	5635.49	2865.47	2306.48	5047.26
286.5	6278.38	2910.21	5767.3	2404.37		286.5	5846.67	2993.38	2296.47	5058.94
286.45	6525.84	3029.57	5890.68	2398.75		286.45	5857.62	3146.61	2286.87	5059.16
286.4	6856.58	3175.31	6001.42	2392.78		286.4	5659.46	3329.13	2277.6	5047.84
286.35	6989.07	3352.11	6097.74	2386.42		286.35	6055.16	3545.29	2268.55	5025.03
286.3	7088.26	3565.23	6178	2379.65		286.3	6419.7	3799.8	2259.6	4990.9
286.25	7609.35	3820.49	6240.78	2372.43		286.25	6492.18	4097.73	2250.64	4945.79
286.2	7686.42	4124.22	6284.85	2364.71		286.2	6889.84	4444.5	2241.57	4890.17
286.15	8045.99	4483.28	6309.28	2356.39		286.15	7397.97	4845.72	2232.26	4824.61
286.1	8689.62	4904.99	6313.44	2347.41		286.1	7822.18	5307.22	2222.62	4749.8
286.05	9164	5396.98	6297.03	2337.69		286.05	8079.76	5834.86	2212.57	4666.54
286	9458.63	5967.12	6260.08	2327.16		286	8882.56	6434.37	2202	4575.65
285.95	10787.7	6623.27	6202.95	2315.71		285.95	9377.03	7111.23	2190.82	4478.03
285.9	11397.3	7373.09	6126.36	2303.28		285.9	9964.61	7870.35	2178.91	4374.56
285.85	11973.5	8223.72	6031.28	2289.79		285.85	11248.8	8715.92	2166.16	4266.15
285.8	12565	9181.41	5918.95	2275.15		285.8	12028.5	9651.13	2152.48	4153.7
285.75	13695.6	10251.1	5790.84	2259.26		285.75	12892.8	10677.7	2137.74	4038.06
285.7	15167.5	11436.2	5648.58	2242.05		285.7	14436.3	11795.9	2121.89	3920.1
285.65	16177.8	12737.6	5493.98	2223.47		285.65	15279.8	13003.9	2104.88	3800.63
285.6	17857.2	14153.7	5328.84	2203.42		285.6	16071.6	14297.4	2086.61	3680.36
285.55	19116.1	15679.5	5155.06	2181.85		285.55	17410.5	15669.6	2067.01	3559.97
285.5	20712	17306.4	4974.53	2158.7		285.5	18353.7	17110.6	2046.04	3440.05
285.45	22181.5	19021.6	4789.06	2133.95		285.45	20242.9	18607.7	2023.67	3321.17
285.4	23737	20807.9	4600.37	2107.55		285.4	21604.7	20144.8	1999.91	3203.81
285.35	25527.6	22643.4	4410.18	2079.55		285.35	22579.8	21702.5	1974.77	3088.41
285.3	27086.6	24501.8	4219.98	2049.96		285.3	24748.3	23258.6	1948.25	2975.31
285.25	28665.9	26352.3	4031.14	2018.8		285.25	25702.1	24788.2	1920.42	2864.83
285.2	29541.1	28160.7	3844.91	1986.17		285.2	26517.7	26264.1	1891.33	2757.23
285.15	31496.1	29889.8	3662.39	1952.16		285.15	28273.7	27658	1861.04	2652.69
285.1	32740.9	31500.9	3484.51	1916.89		285.1	29751.9	28940.9	1829.65	2551.39
285.05	33969.7	32955	3311.97	1880.42		285.05	30738	30084.2	1797.28	2453.46
285	34997.1	34214.5	3145.45	1842.91		285	31165.8	31061.2	1764.03	2358.98
284.95	36212.1	35245.2	2985.46	1804.56		284.95	31986.4	31847.7	1730.05	2268.04
284.9	36335.8	36017.5	2832.4	1765.53		284.9	32054.8	32423.4	1695.48	2180.66
284.85	37054.2	36508.5	2686.52	1726		284.85	32467.3	32773.1	1660.48	2096.9
284.8	37015.4	36702.8	2548.03	1686.2		284.8	32640.8	32886.8	1625.23	2016.77
284.75	36189.7	36593.6	2417.03	1646.34		284.75	32460.9	32760.8	1589.86	1940.24
284.7	35595.3	36183.4	2293.57	1606.65		284.7	32383.8	32397.7	1554.6	1867.35
284.65	35252.2	35483.1	2177.58	1567.32		284.65	32104.4	31806.2	1519.64	1798.11
284.6	35235.6	34512.3	2068.97	1528.56		284.6	30906.3	31000.7	1485.11	1732.42
284.55	34098.6	33297.3	1967.62	1490.57		284.55	30140	30000.8	1451.2	1670.32
284.5	32240.7	31870.6	1873.34	1453.55		284.5	28917.4	28830	1418.12	1611.77
284.45	31157.8	30268.3	1785.94	1417.68		284.45	27590.8	27514.9	1386	1556.73
284.4	29450.8	28529.3	1705.17	1383.11		284.4	26520.9	26083.8	1354.96	1505.12
284.35	27609.3	26692.8	1630.82	1350.03		284.35	25279.6	24566	1325.13	1456.89
284.3	25618.9	24797.3	1562.62	1318.54		284.3	23704.9	22990.3	1296.59	1411.91
284.25	23695	22878.9	1500.27	1288.74		284.25	22461.2	21384.4	1269.46	1370.16
284.2	21842.8	20970.5	1443.48	1260.71		284.2	19996.7	19773.9	1243.79	1331.52
284.15	19643.9	19100.9	1391.91	1234.46		284.15	18993.8	18181.8	1219.66	1295.9
284.1	18002.9	17294.5	1345.24	1210		284.1	17124.1	16628.2	1197.08	1263.19
284.05	15995.3	15571	1303.21	1187.38		284.05	15599.6	15130.1	1176.11	1233.3
284	14593.8	13945.6	1265.53	1166.62		284	14226.8	13701	1156.7	1206.06
283.95	12960.2	12429.2	1231.91	1147.69		283.95	12819.7	12351.4	1138.85	1181.35
283.9	11128.2	11028.5	1202.03	1130.53		283.9	11281.1	11088.7	1122.51	1159.02
283.85	9608.26	9746.66	1175.6	1115.08		283.85	10357.9	9917.78	1107.64	1138.93
283.8	8645.06	8584.05	1152.35	1101.26		283.8	8707.98	8840.78	1094.19	1120.95
283.75	7587.43	7538.31	1131.97	1088.97		283.75	7842.14	7857.93	1082.11	1104.94
283.7	6491.52	6605.16	1114.2	1078.11		283.7	6818.23	6967.63	1071.33	1090.76
283.65	5675.33	5778.79	1098.77	1068.57		283.65	6156.57	6166.89	1061.77	1078.27
283.6	4603.36	5052.3	1085.45	1060.25		283.6	5229.71	5451.51	1053.31	1067.29
283.55	4340.44	4418.09	1073.99	1053.02		283.55	4650.31	4816.58	1045.89	1057.7
283.5	3524.63	3868.18	1064.19	1046.79		283.5	4192.78	4256.57	1039.41	1049.37
283.45	3088.66	3394.49	1055.83	1041.43		283.45	3570.71	3765.63	1033.78	1042.16
283.4	2749.16	2989.09	1048.75	1036.88		283.4	3058.94	3337.77	1028.91	1035.95
283.35	2382.73	2644.28	1042.79	1033.03		283.35	2811.72	2967.03	1024.74	1030.63
283.3	2227.42	2352.79	1037.79	1029.77		283.3	2468.01	2647.57	1021.16	1026.09
283.25	1965.17	2107.82	1033.58	1027.03		283.25	2079.2	2373.82	1018.14	1022.25
283.2	1875.82	1903.17	1030.07	1024.73		283.2	2029.63	2140.46	1015.58	1018.99
283.15	1666.15	1733.18	1027.16	1022.81		283.15	1703.34	1942.59	1013.41	1016.25
283.1	1587.16	1592.79	1024.75	1021.22		283.1	1693.75	1775.67	1011.58	1013.93
283.05	1505	1477.49	1022.75	1019.9		283.05	1468.6	1635.59	1010.06	1012
283	1547.76	1383.3	1021.08	1018.79		283	1486.66	1518.6	1008.78	1010.38
282.95	1325.12	1306.78	1019.71	1017.86		282.95	1482.69	1421.39	1007.72	1009.03
282.9	1347.26	1244.96	1018.57	1017.09		282.9	1331.99	1341.02	1006.84	1007.91
282.85	1249.46	1195.26	1017.61	1016.43		282.85	1298.14	1274.88	1006.1	1006.99
282.8	1216.36	1155.51	1016.81	1015.87		282.8	1141.82	1220.71	1005.49	1006.21
282.75	1282.98	1123.89	1016.13	1015.38		282.75	1139.48	1176.55	1004.97	1005.56
282.7	1239.81	1098.86	1015.56	1014.96		282.7	1209.65	1140.73	1004.54	1005.02
282.65	1168.02	1079.14	1015.06	1014.59		282.65	1176.29	1111.8	1004.17	1004.56
282.6	1206.5	1063.68	1014.64	1014.27		282.6	1119.47	1088.55	1003.87	1004.18
282.55	1189.08	1051.62	1014.26	1013.97		282.55	1150.38	1069.94	1003.6	1003.85
282.5	1155.36	1042.24	1013.94	1013.71		282.5	1166.77	1055.11	1003.37	1003.57
282.45	1110.51	1034.99	1013.64	1013.47		282.45	1072.36	1043.34	1003.16	1003.32
282.4	1124.13	1029.41	1013.4	1013.26		282.4	1152.01	1034.04	1002.98	1003.11
282.35	1143.61	1025.14	1013.18	1013.08		282.35	1102.33	1026.73	1002.82	1002.93
282.3	1152.8	1021.87	1012.99	1012.91		282.3	1139.02	1021.01	1002.68	1002.77
282.25	1160.45	1019.39	1012.82	1012.76		282.25	1080.3	1016.54	1002.56	1002.63
282.2	1168.85	1017.49	1012.66	1012.61		282.2	988.107	1013.07	1002.45	1002.5
282.15	1034.37	1016.05	1012.52	1012.48		282.15	1024.84	1010.37	1002.34	1002.38
282.1	1203.38	1014.96	1012.39	1012.36		282.1	1086.85	1008.29	1002.24	1002.27
282.05	1125.09	1014.13	1012.27	1012.25		282.05	1033.53	1006.68	1002.14	1002.17
282	1080.67	1013.5	1012.15	1012.14		282	1102.34	1005.44	1002.06	1002.08
281.95	968.019	1013.01	1012.05	1012.03		281.95	1089.75	1004.49	1001.98	1001.99
281.9	975.238	1012.63	1011.95	1011.94		281.9	1020.17	1003.76	1001.9	1001.91
281.85	1023.63	1012.34	1011.85	1011.84		281.85	1034.88	1003.2	1001.83	1001.84
281.8	1036.41	1012.11	1011.77	1011.76		281.8	1066.94	1002.77	1001.76	1001.77
281.75	1081.04	1011.93	1011.69	1011.69		281.75	987.339	1002.44	1001.71	1001.71
281.7	1134.29	1011.79	1011.62	1011.61		281.7	1064.84	1002.19	1001.65	1001.66
281.65	990.236	1011.67	1011.55	1011.55		281.65	1040.58	1001.99	1001.61	1001.61
281.6	1045.04	1011.56	1011.48	1011.48		281.6	1019.99	1001.84	1001.56	1001.56
281.55	1142.42	1011.47	1011.42	1011.41		281.55	1045.62	1001.72	1001.52	1001.52
281.5	1062.54	1011.4	1011.37	1011.36		281.5	1062.18	1001.62	1001.48	1001.48
281.45	1094.66	1011.35	1011.32	1011.32		281.45	1095.81	1001.55	1001.45	1001.45
281.4	1015.64	1011.3	1011.28	1011.28		281.4	985.962	1001.49	1001.42	1001.42
281.35	919.552	1011.25	1011.23	1011.23		281.35	1009.04	1001.44	1001.39	1001.39
281.3	1116.75	1011.19	1011.18	1011.18		281.3	1042.02	1001.4	1001.37	1001.37
281.25	1031.72	1011.13	1011.13	1011.13		281.25	1045.35	1001.37	1001.35	1001.35
281.2	1073.97	1011.08	1011.08	1011.08		281.2	931.957	1001.34	1001.32	1001.32
281.15	1179.13	1011.03	1011.03	1011.03		281.15	980.504	1001.31	1001.3	1001.3
281.1	1038.4	1010.99	1010.99	1010.99		281.1	1011.16	1001.29	1001.28	1001.28
281.05	925.042	1010.96	1010.96	1010.96		281.05	968.868	1001.27	1001.27	1001.27
281	1005.44	1010.92	1010.92	1010.92		281	1007.41	1001.26	1001.25	1001.25
280.95	1057.29	1010.89	1010.89	1010.89		280.95	1006.71	1001.24	1001.24	1001.24
280.9	1047.52	1010.88	1010.88	1010.88		280.9	988.812	1001.23	1001.23	1001.23
280.85	1047.23	1010.86	1010.86	1010.86		280.85	1038.9	1001.23	1001.23	1001.23
280.8	1093.48	1010.84	1010.84	1010.84		280.8	1001.34	1001.23	1001.23	1001.23
280.75	987.307	1010.81	1010.81	1010.81		280.75	1054.74	1001.22	1001.22	1001.22
280.7	983.641	1010.79	1010.79	1010.79		280.7	1019.29	1001.22	1001.22	1001.22
280.65	989.628	1010.76	1010.76	1010.76		280.65	969.348	1002.6	1002.6	1002.6
280.6	950.908	1010.74	1010.74	1010.74		280.6	986.459	1003.97	1003.97	1003.97
280.55	1078.91	1010.74	1010.74	1010.74		280.55	1027.93	1005.35	1005.35	1005.35
280.5	942.697	1010.73	1010.73	1010.73		280.5	981.577	1006.73	1006.73	1006.73
280.45	940.776	1010.72	1010.72	1010.72		280.45	987.051	1008.1	1008.1	1008.1
280.4	1050.12	1010.7	1010.7	1010.7		280.4	1011.78	1009.48	1009.48	1009.48
280.35	1060.07	1010.69	1010.69	1010.69		280.35	1045.7	1010.86	1010.86	1010.86
280.3	1114.61	1010.69	1010.69	1010.69		280.3	946.491	1012.23	1012.23	1012.23
280.25	1031.8	1010.68	1010.68	1010.68		280.25	1059.3	1013.61	1013.61	1013.61
280.2	1032.17	1011.82	1011.82	1011.82		280.2	1000.32	1014.99	1014.99	1014.99
280.15	1005.49	1012.97	1012.97	1012.97		280.15	1027.93	1016.36	1016.36	1016.36
280.1	980.12	1014.12	1014.12	1014.12		280.1	1080.88	1017.74	1017.74	1017.74
280.05	1004.79	1015.26	1015.26	1015.26		280.05	1010.48	1019.12	1019.12	1019.12
280	1017.83	1016.41	1016.41	1016.41		280	960.832	1020.49	1020.49	1020.49

## Sheet: Figure 2g
Binding Energy (E)		S2p Scan A	S2p Scan B		Binding Energy (E)		S2p Scan A	S2p Scan B	S2p Scan C	S2p Scan D
eV	Counts / s (Resid. ?2)	Counts / s (Resid. ?2)	Counts / s (Resid. ?2)		eV	Counts / s (Resid. ?2)	Counts / s (Resid. ?2)	Counts / s (Resid. ?2)	Counts / s (Resid. ?2)	Counts / s (Resid. ?2)
174	363.153	375.428	375.428		174	524.738	454.386	454.386	454.386	454.386
173.95	353.918	373.922	373.922		173.95	499.656	453.549	453.549	453.549	453.549
173.9	414.342	372.384	372.384		173.9	482.753	452.719	452.719	452.719	452.719
173.85	335.254	370.98	370.98		173.85	441.857	452.023	452.023	452.023	452.023
173.8	362.017	369.489	369.489		173.8	454.118	451.19	451.19	451.19	451.19
173.75	339.304	367.941	367.941		173.75	467.915	450.004	450.004	450.004	450.004
173.7	361.088	366.524	366.524		173.7	446.355	448.901	448.901	448.901	448.901
173.65	449.86	365.179	365.179		173.65	462.601	447.93	447.93	447.93	447.93
173.6	374.294	363.94	363.94		173.6	484.546	447.071	447.071	447.071	447.072
173.55	415.766	362.777	362.777		173.55	429.02	446.111	446.111	446.111	446.111
173.5	382.457	361.815	361.815		173.5	491.044	445.295	445.295	445.295	445.295
173.45	437.167	360.728	360.728		173.45	437.087	444.631	444.631	444.631	444.631
173.4	361.777	359.727	359.727		173.4	432.173	444.135	444.135	444.135	444.135
173.35	397.487	358.784	358.784		173.35	435.454	443.735	443.735	443.735	443.735
173.3	413.253	358.155	358.155		173.3	501.513	443.218	443.218	443.218	443.219
173.25	356.543	357.437	357.437		173.25	436.19	442.564	442.564	442.564	442.565
173.2	385.082	356.588	356.588		173.2	421.096	441.906	441.906	441.906	441.908
173.15	371.765	355.717	355.717		173.15	418.023	441.46	441.46	441.46	441.462
173.1	357.615	354.94	354.94		173.1	461.625	441.095	441.095	441.095	441.097
173.05	306.411	354.444	354.444		173.05	403.025	440.932	440.932	440.932	440.935
173	375.766	354.003	354.003		173	424.794	440.921	440.921	440.921	440.926
172.95	316.319	353.592	353.592		172.95	457.159	440.908	440.908	440.908	440.913
172.9	317.343	353.13	353.13		172.9	458.904	440.896	440.896	440.896	440.903
172.85	296.439	352.801	352.801		172.85	514.126	440.879	440.879	440.879	440.888
172.8	352.141	352.408	352.408		172.8	478.079	440.859	440.859	440.859	440.87
172.75	391.357	352.256	352.256		172.75	444.274	440.834	440.834	440.834	440.848
172.7	331.637	352.232	352.232		172.7	386.427	440.811	440.811	440.811	440.828
172.65	315.806	352.208	352.208		172.65	412.325	440.783	440.783	440.783	440.806
172.6	346.379	352.165	352.165		172.6	389.148	440.754	440.754	440.754	440.781
172.55	347.467	352.111	352.111		172.55	428.091	440.721	440.721	440.721	440.756
172.5	398.88	352.046	352.046		172.5	481.361	440.689	440.689	440.689	440.732
172.45	391.549	351.946	351.946		172.45	451.765	440.654	440.654	440.654	440.708
172.4	386.795	351.861	351.861		172.4	530.452	440.617	440.617	440.617	440.684
172.35	376.727	351.748	351.748		172.35	493.349	440.58	440.58	440.58	440.664
172.3	313.405	351.614	351.614		172.3	504.314	440.543	440.543	440.543	440.648
172.25	369.732	351.44	351.44		172.25	481.537	440.51	440.51	440.51	440.639
172.2	348.251	351.248	351.248		172.2	507.083	440.48	440.48	440.48	440.639
172.15	430.844	351.039	351.039		172.15	462.761	440.448	440.448	440.448	440.643
172.1	398.239	350.803	350.803		172.1	460.264	440.409	440.409	440.409	440.648
172.05	380.264	350.534	350.534		172.05	464.842	440.366	440.366	440.366	440.658
172	394.718	350.242	350.242		172	448.948	440.321	440.321	440.321	440.677
171.95	334.294	349.912	349.912		171.95	452.485	440.274	440.274	440.274	440.707
171.9	386.379	349.561	349.561		171.9	445.874	440.226	440.226	440.226	440.751
171.85	363.121	349.203	349.203		171.85	469.34	440.174	440.174	440.174	440.809
171.8	396.575	348.83	348.83		171.8	445.17	440.128	440.128	440.128	440.894
171.75	390.204	348.423	348.423		171.75	423.385	440.086	440.086	440.086	441.009
171.7	430.924	347.951	347.951		171.7	470.092	440.052	440.052	440.052	441.158
171.65	396.831	347.474	347.474		171.65	518.591	440.019	440.019	440.019	441.344
171.6	391.469	346.971	346.971		171.6	473.293	439.986	439.986	439.986	441.568
171.55	396.575	346.468	346.468		171.55	434.318	439.951	439.951	439.951	441.834
171.5	439.76	345.945	345.945		171.5	445.362	439.916	439.916	439.916	442.152
171.45	443.153	345.422	345.422		171.45	517.663	439.881	439.881	439.881	442.529
171.4	400.112	344.881	344.881		171.4	499.992	439.847	439.847	439.847	442.976
171.35	416.935	344.316	344.316		171.35	435.502	439.815	439.815	439.815	443.501
171.3	457.319	343.726	343.726		171.3	413.285	439.778	439.778	439.778	444.11
171.25	467.291	343.106	343.106		171.25	377.095	439.736	439.736	439.736	444.813
171.2	370.036	342.436	342.436		171.2	446.547	439.689	439.689	439.689	445.624
171.15	407.075	341.751	341.751		171.15	507.627	439.641	439.641	439.641	446.56
171.1	419.88	341.073	341.073		171.1	499.88	439.595	439.595	439.595	447.639
171.05	436.255	340.37	340.37		171.05	468.844	439.551	439.551	439.551	448.878
171	370.548	339.632	339.632		171	454.454	439.508	439.508	439.508	450.294
170.95	426.987	338.868	338.868		170.95	419.08	439.464	439.464	439.464	451.903
170.9	386.683	338.081	338.081		170.9	438.351	439.416	439.416	439.416	453.722
170.85	436.463	337.294	337.294		170.85	514.99	439.369	439.369	439.369	455.778
170.8	425.85	336.486	336.486		170.8	570.308	439.319	439.319	439.319	458.088
170.75	513.117	335.651	335.651		170.75	517.951	439.264	439.264	439.264	460.673
170.7	411.445	334.824	334.824		170.7	437.599	439.199	439.199	439.199	463.551
170.65	402.977	334.023	334.023		170.65	449.636	439.127	439.127	439.127	466.748
170.6	441.841	333.208	333.208		170.6	473.437	439.049	439.049	439.049	470.289
170.55	469.308	332.373	332.373		170.55	449.364	438.967	438.967	438.967	474.199
170.5	446.066	331.521	331.521		170.5	449.62	438.883	438.883	438.884	478.501
170.45	482.129	330.665	330.665		170.45	527.379	438.795	438.795	438.796	483.214
170.4	427.883	329.777	329.777		170.4	493.525	438.699	438.699	438.701	488.354
170.35	439.264	328.881	328.881		170.35	540.84	438.592	438.592	438.595	493.932
170.3	467.371	327.964	327.964		170.3	535.926	438.474	438.474	438.478	499.962
170.25	419.928	327.043	327.043		170.25	574.886	438.349	438.349	438.355	506.456
170.2	387.883	326.122	326.122		170.2	506.299	438.221	438.221	438.231	513.423
170.15	385.914	325.236	325.236		170.15	551.373	438.085	438.085	438.1	520.855
170.1	443.201	324.347	324.347		170.1	578.679	437.936	437.936	437.958	528.739
170.05	446.675	323.432	323.432		170.05	519.376	437.778	437.778	437.81	537.065
170	428.86	322.499	322.499		170	554.238	437.608	437.608	437.656	545.806
169.95	435.934	321.588	321.588		169.95	582.553	437.426	437.426	437.496	554.929
169.9	428.587	320.698	320.698		169.9	618.135	437.228	437.228	437.33	564.391
169.85	423.946	319.836	319.836		169.85	617.671	437.016	437.016	437.163	574.141
169.8	426.571	318.991	318.991		169.8	650.596	436.793	436.793	437.005	584.124
169.75	408.643	318.15	318.15		169.75	610.804	436.557	436.557	436.858	594.266
169.7	407.539	317.315	317.315		169.7	660.536	436.305	436.305	436.73	604.483
169.65	400.464	316.488	316.488		169.65	658.087	436.044	436.044	436.64	614.695
169.6	451.172	315.637	315.637		169.6	616.823	435.774	435.774	436.602	624.803
169.55	470.844	314.757	314.757		169.55	665.354	435.487	435.487	436.629	634.694
169.5	395.406	313.899	313.899		169.5	671.581	435.189	435.189	436.753	644.265
169.45	375.094	313.056	313.056		169.45	727.571	434.875	434.875	437	653.397
169.4	393.998	312.25	312.25		169.4	766.563	434.545	434.545	437.411	661.974
169.35	368.067	311.475	311.475		169.35	673.693	434.202	434.202	438.037	669.886
169.3	412.149	310.711	310.711		169.3	776.006	433.847	433.847	438.939	677.023
169.25	435.102	309.941	309.941		169.25	818.023	433.481	433.481	440.189	683.28
169.2	385.514	309.169	309.169		169.2	710.428	433.101	433.101	441.87	688.561
169.15	432.893	308.396	308.396		169.15	679.568	432.705	432.705	444.08	692.779
169.1	440.864	307.648	307.648		169.1	834.814	432.296	432.296	446.935	695.867
169.05	372.357	306.893	306.893		169.05	767.699	431.878	431.878	450.57	697.774
169	390.3	306.17	306.17		169	797.935	431.444	431.444	455.122	698.46
168.95	320.208	305.485	305.485		168.95	829.9	430.999	430.999	460.751	697.909
168.9	343.818	304.798	304.798		168.9	797.679	430.542	430.543	467.624	696.123
168.85	383.241	304.11	304.11		168.85	826.315	430.075	430.076	475.911	693.126
168.8	425.482	303.426	303.426		168.8	812.373	429.603	429.604	485.784	688.96
168.75	418.599	302.737	302.737		168.75	882.769	429.12	429.121	497.393	683.677
168.7	393.357	302.077	302.077		168.7	890.468	428.627	428.629	510.872	677.351
168.65	330.292	301.463	301.463		168.65	873.95	428.129	428.132	526.322	670.072
168.6	405.378	300.855	300.855		168.6	822.009	427.621	427.626	543.783	661.934
168.55	356.142	300.282	300.282		168.55	875.454	427.104	427.11	563.229	653.041
168.5	357.311	299.729	299.729		168.5	862.121	426.584	426.592	584.556	643.512
168.45	389.74	299.195	299.195		168.45	866.843	426.055	426.067	607.55	633.457
168.4	366.05	298.68	298.68		168.4	889.78	425.526	425.542	631.89	622.997
168.35	369.972	298.156	298.156		168.35	857.799	424.996	425.018	657.131	612.247
168.3	365.586	297.631	297.632		168.3	862.889	424.465	424.494	682.701	601.314
168.25	329.252	297.142	297.142		168.25	929.172	423.937	423.977	707.929	590.308
168.2	304.394	296.689	296.689		168.2	905.642	423.406	423.459	732.038	579.317
168.15	358.527	296.292	296.292		168.15	862.377	422.877	422.948	754.211	568.435
168.1	332.101	295.943	295.944		168.1	845.202	422.349	422.443	773.615	557.738
168.05	379.928	295.616	295.616		168.05	878.095	421.828	421.953	789.469	547.302
168	313.741	295.339	295.341		168	892.629	421.312	421.476	801.083	537.184
167.95	333.253	295.098	295.1		167.95	818.407	420.803	421.018	807.927	527.435
167.9	331.172	294.874	294.876		167.9	807.363	420.298	420.58	809.669	518.091
167.85	337.015	294.683	294.687		167.85	829.516	419.806	420.173	806.214	509.191
167.8	285.362	294.516	294.522		167.8	738.631	419.326	419.803	797.697	500.757
167.75	322.097	294.359	294.367		167.75	872.445	418.851	419.468	784.471	492.795
167.7	268.075	294.22	294.233		167.7	830.492	418.389	419.183	767.1	485.321
167.65	264.33	294.091	294.11		167.65	866.523	417.945	418.965	746.294	478.34
167.6	271.02	293.966	293.994		167.6	739.752	417.518	418.821	722.848	471.845
167.55	268.027	293.871	293.914		167.55	716.142	417.109	418.769	697.597	465.829
167.5	263.273	293.789	293.851		167.5	755.518	416.716	418.821	671.356	460.277
167.45	309.196	293.742	293.832		167.45	766.787	416.344	419.005	644.89	455.176
167.4	301.048	293.708	293.839		167.4	637.823	415.994	419.344	618.863	450.51
167.35	301.577	293.693	293.88		167.35	656.855	415.664	419.866	593.825	446.254
167.3	342.425	293.69	293.957		167.3	760.304	415.348	420.598	570.202	442.381
167.25	316.142	293.686	294.063		167.25	632.957	415.049	421.584	548.305	438.871
167.2	301.897	293.68	294.211		167.2	588.123	414.755	422.858	528.318	435.688
167.15	291.621	293.672	294.415		167.15	606.691	414.479	424.488	510.353	432.822
167.1	278.655	293.661	294.692		167.1	540.824	414.22	426.537	494.422	430.249
167.05	300.152	293.647	295.07		167.05	546.859	413.98	429.079	480.476	427.949
167	287.267	293.632	295.582		167	501.673	413.753	432.191	468.406	425.892
166.95	280.528	293.615	296.271		166.95	487.731	413.531	435.96	458.067	424.052
166.9	285.346	293.597	297.191		166.9	473.197	413.317	440.497	449.307	422.411
166.85	292.501	293.577	298.41		166.85	534.198	413.111	445.922	441.955	420.95
166.8	364.354	293.558	300.013		166.8	535.094	412.909	452.363	435.838	419.648
166.75	346.683	293.537	302.106		166.75	637.679	412.709	459.967	430.789	418.487
166.7	362.113	293.515	304.816		166.7	565.074	412.51	468.895	426.654	417.45
166.65	378.856	293.489	308.297		166.65	511.709	412.31	479.32	423.286	416.522
166.6	365.138	293.46	312.738		166.6	513.645	412.104	491.427	420.555	415.685
166.55	318.447	293.425	318.361		166.55	529.476	411.891	505.417	418.347	414.927
166.5	305.53	293.385	325.428		166.5	613.269	411.663	521.492	416.554	414.229
166.45	330.98	293.338	334.248		166.45	602.273	411.419	539.871	415.093	413.579
166.4	337.799	293.283	345.171		166.4	619.192	411.146	560.765	413.88	412.956
166.35	304.49	293.216	358.594		166.35	572.773	410.852	584.405	412.863	412.359
166.3	333.557	293.137	374.967		166.3	626.363	410.537	611.013	411.995	411.781
166.25	401.777	293.046	394.781		166.25	727.667	410.2	640.792	411.233	411.212
166.2	414.006	292.948	418.576		166.2	670.012	409.841	673.931	410.542	410.643
166.15	450.356	292.845	446.917		166.15	683.858	409.461	710.594	409.896	410.069
166.1	469.996	292.74	480.387		166.1	725.25	409.061	750.904	409.27	409.479
166.05	498.952	292.634	519.568		166.05	829.116	408.637	794.934	408.637	408.858
166	537.063	292.536	565.019		166	848.884	408.192	842.702	407.98	408.197
165.95	595.166	292.455	617.244		165.95	1039.26	407.747	894.173	407.293	407.497
165.9	738.151	292.41	676.662		165.9	923.745	407.324	949.23	406.574	406.759
165.85	797.391	292.424	743.56		165.85	897.591	406.943	1007.66	405.811	405.975
165.8	880.096	292.535	818.05		165.8	1041.09	406.631	1069.14	404.993	405.136
165.75	860.616	292.793	900.019		165.75	1094.2	406.426	1133.24	404.108	404.23
165.7	906.827	293.264	989.078		165.7	1222.42	406.382	1199.44	403.149	403.253
165.65	1036.94	294.039	1084.52		165.65	1260.82	406.584	1267.1	402.123	402.21
165.6	1218.38	295.231	1185.28		165.6	1397.54	407.133	1335.46	401.03	401.102
165.55	1315.65	296.996	1289.91		165.55	1541.37	408.161	1403.66	399.878	399.938
165.5	1465.87	299.527	1396.58		165.5	1457.66	409.818	1470.75	398.661	398.709
165.45	1531.16	303.063	1503.06		165.45	1478.69	412.298	1535.69	397.378	397.418
165.4	1723.78	307.905	1606.85		165.4	1608.95	415.835	1597.39	396.025	396.056
165.35	1803.78	314.428	1705.19		165.35	1730.02	420.733	1654.76	394.616	394.642
165.3	1829.36	323.088	1795.18		165.3	1853.49	427.328	1706.69	393.142	393.162
165.25	1953.39	334.424	1873.98		165.25	1996.49	436.031	1752.14	391.601	391.618
165.2	1977.75	349.087	1938.89		165.2	1960.02	447.328	1790.14	389.998	390.011
165.15	2178.06	367.828	1987.59		165.15	1858.25	461.782	1819.85	388.335	388.345
165.1	2054.58	391.516	2018.24		165.1	1735.93	480.026	1840.58	386.611	386.62
165.05	2011.68	421.143	2029.64		165.05	1883.47	502.776	1851.83	384.83	384.836
165	2197.42	457.81	2021.31		165	1967.01	530.819	1853.31	382.99	382.995
164.95	2174.6	502.719	1993.54		164.95	2082.37	565.007	1844.95	381.098	381.101
164.9	2155.89	557.149	1947.34		164.9	1990.24	606.227	1826.88	379.147	379.15
164.85	2176.68	622.41	1884.37		164.85	2064.46	655.396	1799.48	377.143	377.145
164.8	2273.45	699.82	1806.87		164.8	2034.93	713.415	1763.31	375.09	375.092
164.75	2250.31	790.613	1717.43		164.75	2133.53	781.117	1719.12	372.985	372.986
164.7	2279.22	895.867	1618.88		164.7	2105.23	859.226	1667.8	370.831	370.832
164.65	2338.31	1016.41	1514.12		164.65	2262.22	948.27	1610.33	368.619	368.62
164.6	2345.35	1152.68	1405.96		164.6	2261.96	1048.53	1547.78	366.353	366.353
164.55	2405.75	1304.65	1296.97		164.55	2383.37	1159.95	1481.25	364.024	364.024
164.5	2416.84	1471.63	1189.47		164.5	2435.98	1282.03	1411.85	361.625	361.626
164.45	2457.25	1652.2	1085.38		164.45	2452.26	1413.79	1340.63	359.161	359.162
164.4	2698.81	1844.07	986.256		164.4	2378.95	1553.67	1268.62	356.636	356.636
164.35	2640.42	2044.05	893.281		164.35	2437.02	1699.5	1196.76	354.056	354.057
164.3	2773.86	2248	807.253		164.3	2617.96	1848.49	1125.86	351.422	351.422
164.25	2816.89	2450.87	728.64		164.25	2667.52	1997.21	1056.66	348.733	348.734
164.2	2940.81	2646.89	657.627		164.2	2986.2	2141.76	989.771	345.999	345.999
164.15	3059	2829.77	594.155		164.15	2871.6	2277.85	925.69	343.23	343.23
164.1	3247.59	2993.02	537.982		164.1	2922.59	2401.01	864.808	340.429	340.429
164.05	3506.67	3130.38	488.729		164.05	2920.69	2506.86	807.418	337.617	337.617
164	3528.53	3236.2	445.914		164	2995.07	2591.35	753.709	334.802	334.802
163.95	3547.31	3305.91	408.988		163.95	2999.41	2651.07	703.788	331.997	331.997
163.9	3364.72	3336.37	377.378		163.9	2998.88	2683.47	657.69	329.218	329.218
163.85	3280.22	3326.13	350.504		163.85	2906.71	2687.1	615.374	326.474	326.474
163.8	3351.26	3275.6	327.808		163.8	2966.32	2661.69	576.743	323.765	323.765
163.75	3269.61	3186.95	308.748		163.75	2790.41	2608.2	541.668	321.104	321.104
163.7	3256.85	3063.98	292.826		163.7	2710.94	2528.76	509.996	318.514	318.514
163.65	3072.12	2911.77	279.586		163.65	2590.17	2426.44	481.534	315.998	315.998
163.6	2771.09	2736.28	268.617		163.6	2419.26	2305.11	456.102	313.592	313.592
163.55	2535.06	2543.94	259.565		163.55	2269.69	2169.03	433.477	311.294	311.294
163.5	2481.01	2341.22	252.12		163.5	2138.74	2022.7	413.441	309.111	309.111
163.45	2150.8	2134.24	246.018		163.45	1920.72	1870.52	395.772	307.046	307.046
163.4	1976.36	1928.5	241.026		163.4	1790.68	1716.61	380.263	305.108	305.108
163.35	1663.13	1728.68	236.951		163.35	1707.47	1564.61	366.711	303.304	303.304
163.3	1507.48	1538.54	233.624		163.3	1525.65	1417.6	354.92	301.635	301.635
163.25	1346.12	1360.9	230.907		163.25	1333.97	1278.04	344.705	300.102	300.102
163.2	1179.8	1197.67	228.693		163.2	1287.64	1147.76	335.901	298.711	298.711
163.15	1160.5	1049.94	226.891		163.15	1016.92	1027.98	328.341	297.451	297.451
163.1	896.967	918.126	225.429		163.1	914.862	919.389	321.881	296.323	296.323
163.05	760.912	802.028	224.244		163.05	842.865	822.223	316.389	295.325	295.325
163	643.489	701.021	223.282		163	790.588	736.327	311.737	294.443	294.443
162.95	614.934	614.153	222.499		162.95	714.27	661.258	307.815	293.671	293.671
162.9	475.822	540.267	221.865		162.9	606.787	596.358	304.523	292.999	292.999
162.85	470.076	478.079	221.352		162.85	562.737	540.822	301.77	292.417	292.417
162.8	451.605	426.265	220.938		162.8	488.403	493.767	299.481	291.918	291.918
162.75	385.898	383.51	220.6		162.75	423.209	454.28	297.59	291.498	291.498
162.7	316.367	348.563	220.326		162.7	449.796	421.445	296.034	291.146	291.146
162.65	330.132	320.259	220.104		162.65	347.291	394.382	294.76	290.853	290.853
162.6	318.191	297.542	219.923		162.6	294.966	372.275	293.727	290.616	290.616
162.55	299.176	279.472	219.781		162.55	334.534	354.358	292.884	290.416	290.416
162.5	352.605	265.217	219.665		162.5	322.657	339.962	292.203	290.252	290.252
162.45	319.472	254.067	219.569		162.45	336.519	328.489	291.655	290.12	290.12
162.4	294.39	245.417	219.489		162.4	341.961	319.416	291.216	290.011	290.011
162.35	280.992	238.763	219.422		162.35	300.568	312.303	290.87	289.929	289.929
162.3	280.72	233.682	219.364		162.3	300.152	306.769	290.597	289.864	289.864
162.25	264.57	229.834	219.315		162.25	321.681	302.497	290.383	289.815	289.815
162.2	264.698	226.943	219.273		162.2	295.542	299.224	290.215	289.777	289.777
162.15	242.353	224.787	219.236		162.15	290.772	296.735	290.084	289.747	289.747
162.1	223.049	223.187	219.2		162.1	351.228	294.859	289.985	289.726	289.726
162.05	276.911	222.009	219.167		162.05	261.257	293.45	289.904	289.707	289.707
162	260.152	221.149	219.138		162	304.218	292.397	289.836	289.686	289.686
161.95	248.051	220.523	219.111		161.95	353.053	291.618	289.782	289.668	289.668
161.9	242.225	220.072	219.088		161.9	264.346	291.044	289.739	289.653	289.653
161.85	240.88	219.747	219.066		161.85	276.271	290.625	289.703	289.638	289.638
161.8	219.672	219.513	219.046		161.8	302.713	290.321	289.674	289.626	289.626
161.75	251.301	219.346	219.028		161.75	284.498	290.1	289.651	289.615	289.615
161.7	241.473	219.225	219.01		161.7	277.279	289.94	289.63	289.603	289.603
161.65	281.697	219.138	218.993		161.65	287.267	289.823	289.611	289.591	289.591
161.6	237.871	219.073	218.977		161.6	326.435	289.74	289.595	289.581	289.581
161.55	207.587	219.024	218.961		161.55	317.583	289.678	289.58	289.57	289.57
161.5	244.274	218.986	218.945		161.5	275.678	289.634	289.569	289.561	289.561
161.45	212.613	218.958	218.931		161.45	292.597	289.6	289.557	289.551	289.551
161.4	282.081	218.933	218.916		161.4	316.415	289.575	289.546	289.542	289.542
161.35	232.829	218.912	218.901		161.35	292.261	289.557	289.538	289.535	289.535
161.3	245.058	218.892	218.885		161.3	290.148	289.54	289.528	289.526	289.526
161.25	250.628	218.873	218.868		161.25	308.683	289.525	289.517	289.516	289.516
161.2	221.545	218.854	218.852		161.2	327.155	289.511	289.506	289.505	289.505
161.15	261.369	218.838	218.836		161.15	256.311	289.498	289.495	289.494	289.494
161.1	236.126	218.821	218.82		161.1	311.885	289.483	289.481	289.481	289.481
161.05	223.962	218.805	218.804		161.05	305.386	289.468	289.467	289.466	289.466
161	200.944	218.79	218.79		161	291.861	289.455	289.454	289.454	289.454
160.95	294.726	218.773	218.773		160.95	273.966	289.442	289.442	289.441	289.441
160.9	255.99	218.757	218.757		160.9	326.082	289.426	289.426	289.426	289.426
160.85	272.541	218.739	218.739		160.85	305.274	289.412	289.411	289.411	289.411
160.8	248.467	218.722	218.721		160.8	287.155	289.397	289.397	289.397	289.397
160.75	226.283	218.703	218.703		160.75	317.039	289.384	289.384	289.384	289.384
160.7	225.818	218.685	218.685		160.7	275.246	289.371	289.371	289.371	289.371
160.65	251.525	218.668	218.668		160.65	334.614	289.36	289.36	289.36	289.36
160.6	254.502	218.651	218.651		160.6	301.897	289.352	289.352	289.352	289.352
160.55	221.705	218.635	218.635		160.55	292.789	289.342	289.342	289.342	289.342
160.5	255.574	218.619	218.619		160.5	313.934	289.333	289.333	289.333	289.333
160.45	252.405	218.6	218.6		160.45	330.724	289.328	289.328	289.328	289.328
160.4	261.721	218.581	218.581		160.4	278.495	289.322	289.322	289.322	289.322
160.35	247.379	218.563	218.563		160.35	313.966	289.312	289.312	289.312	289.312
160.3	265.37	218.546	218.546		160.3	258.215	289.302	289.302	289.302	289.302
160.25	260.744	218.531	218.531		160.25	291.413	289.295	289.295	289.295	289.295
160.2	196.335	218.516	218.516		160.2	290.052	289.284	289.284	289.284	289.284
160.15	208.804	218.5	218.5		160.15	250.692	289.276	289.276	289.276	289.276
160.1	250.596	218.483	218.483		160.1	309.164	289.264	289.264	289.264	289.264
160.05	243.826	218.467	218.467		160.05	289.06	289.255	289.255	289.255	289.255
160	295.318	218.451	218.451		160	231.02	289.247	289.247	289.247	289.247

## Sheet: Figure 3a
Binding energy (eV)	60 min	45 min	30 min	15 min	0 min
172		0.09155	0.08015	0.07824	0.0906
171.9	--	0.09067	0.07549	0.07844	0.08443
171.8	--	0.09038	0.07181	0.08149	0.08602
171.7	--	0.09566	0.08848	0.08393	0.07945
171.6	--	0.08685	0.07623	0.06909	0.08264
171.5	0.08254	0.0936	0.07279	0.08149	0.08343
171.4	0.07802	0.08099	0.07255	0.08982	0.08025
171.3	0.07401	0.07864	0.08137	0.08067	0.08582
171.2	0.07551	0.06514	0.07623	0.08108	0.08423
171.1	0.08505	0.07541	0.08186	0.08047	0.07826
171	0.08053	0.07717	0.07647	0.08067	0.0914
170.9	0.072	0.08069	0.07108	0.08007	0.08184
170.8	0.06297	0.08128	0.07819	0.07661	0.08264
170.7	0.07275	0.08744	0.08015	0.08352	0.07368
170.6	0.07401	0.08392	0.07843	0.07539	0.07905
170.5	0.07426	0.07864	0.07279	0.07925	0.08582
170.4	0.06247	0.07336	0.07279	0.07783	0.08065
170.3	0.07752	0.07805	0.06765	0.07925	0.07746
170.2	0.07501	0.08451	0.07402	0.08433	0.07427
170.1	0.06924	0.07981	0.08015	0.07885	0.08184
170	0.06498	0.08803	0.07843	0.08271	0.08602
169.9	0.07351	0.09067	0.07108	0.08454	0.07567
169.8	0.07376	0.08773	0.07892	0.08291	0.08363
169.7	0.07978	0.09478	0.08162	0.07194	0.08503
169.6	0.08128	0.09067	0.08186	0.07377	0.07965
169.5	0.072	0.08891	0.08088	0.07133	0.07845
169.4	0.06121	0.07658	0.08456	0.08088	0.07228
169.3	0.07878	0.07658	0.07059	0.07885	0.07666
169.2	0.07627	0.08656	0.07672	0.08128	0.08284
169.1	0.07777	0.08363	0.07794	0.08007	0.08582
169	0.07577	0.09272	0.07843	0.08535	0.08264
168.9	0.06924	0.08832	0.08113	0.09084	0.08184
168.8	0.07376	0.09008	0.07672	0.08697	0.07746
168.7	0.07777	0.09038	0.07647	0.07438	0.08463
168.6	0.07627	0.08715	0.07868	0.07559	0.07706
168.5	0.07852	0.09155	0.07525	0.08149	0.08104
168.4	0.07852	0.08979	0.07672	0.0888	0.08503
168.3	0.07978	0.10065	0.07647	0.09165	0.08562
168.2	0.08053	0.09507	0.06863	0.09551	0.08303
168.1	0.09107	0.098	0.07647	0.09348	0.08542
168	0.08781	0.09155	0.09191	0.09531	0.09219
167.9	0.0868	0.10329	0.09755	0.09693	0.09896
167.8	0.09082	0.098	0.08603	0.09205	0.09916
167.7	0.10612	0.10534	0.08725	0.10445	0.09219
167.6	0.10186	0.10593	0.09093	0.10709	0.09219
167.5	0.11089	0.10358	0.0902	0.10567	0.09797
167.4	0.10537	0.10827	0.09828	0.10282	0.09558
167.3	0.11089	0.11708	0.09387	0.10343	0.10195
167.2	0.11691	0.12089	0.10172	0.10282	0.10135
167.1	0.13121	0.1159	0.10784	0.09896	0.08463
167	0.143	0.12324	0.10882	0.11441	0.0898
166.9	0.15153	0.12764	0.10319	0.10729	0.0906
166.8	0.14752	0.12529	0.10931	0.101	0.09598
166.7	0.17336	0.12881	0.11936	0.09673	0.09877
166.6	0.1854	0.14671	0.1201	0.10831	0.08761
166.5	0.19995	0.14965	0.11887	0.11298	0.09299
166.4	0.20973	0.15816	0.1299	0.11319	0.08702
166.3	0.23658	0.16549	0.13333	0.12091	0.0918
166.2	0.24185	0.16667	0.13382	0.1201	0.09658
166.1	0.24285	0.17165	0.13284	0.1142	0.0916
166	0.24837	0.1784	0.11765	0.12376	0.09558
165.9	0.23256	0.17547	0.12524	0.11827	0.09598
165.8	0.26091	0.16549	0.12451	0.12111	0.08861
165.7	0.2727	0.16843	0.12475	0.12376	0.09259
165.6	0.2727	0.17342	0.13456	0.1201	0.08582
165.5	0.27898	0.18104	0.15515	0.12497	0.08224
165.4	0.26443	0.19924	0.15662	0.12701	0.08622
165.3	0.29277	0.18955	0.14485	0.12599	0.08323
165.2	0.30532	0.19131	0.14069	0.12721	0.08164
165.1	0.30156	0.19924	0.15024	0.13148	0.08761
165	0.30707	0.21244	0.13799	0.12762	0.09239
164.9	0.31811	0.2142	0.14069	0.1392	0.09518
164.8	0.31034	0.21303	0.14559	0.14286	0.09757
164.7	0.2845	0.20687	0.14657	0.15038	0.10573
164.6	0.26041	0.20687	0.13775	0.15708	0.11928
164.5	0.2426	0.21097	0.13799	0.14834	0.11908
164.4	0.21626	0.19953	0.14853	0.15099	0.11987
164.3	0.18063	0.20628	0.13431	0.14956	0.12485
164.2	0.15855	0.20188	0.13137	0.15485	0.12605
164.1	0.14676	0.19073	0.13775	0.16277	0.13301
164	0.1297	0.19572	0.14338	0.15993	0.13759
163.9	0.12418	0.1831	0.14216	0.17232	0.14715
163.8	0.1134	0.1966	0.15539	0.15972	0.14377
163.7	0.11515	0.18457	0.15882	0.16887	0.15412
163.6	0.1134	0.19689	0.16397	0.17435	0.17284
163.5	0.11716	0.20041	0.1576	0.18004	0.17563
163.4	0.1282	0.21948	0.16765	0.1835	0.18738
163.3	0.15153	0.23357	0.17181	0.19589	0.2039
163.2	0.17311	0.24413	0.20171	0.20362	0.20709
163.1	0.20196	0.26262	0.21985	0.22556	0.24213
163	0.22278	0.29431	0.25515	0.25991	0.27141
162.9	0.25389	0.33245	0.28309	0.29323	0.30446
162.8	0.2998	0.35358	0.32524	0.33733	0.33353
162.7	0.34345	0.39378	0.37255	0.38712	0.36599
162.6	0.37607	0.43867	0.41863	0.42491	0.43509
162.5	0.45083	0.50704	0.46299	0.47633	0.47909
162.4	0.51129	0.55076	0.52328	0.544	0.52449
162.3	0.55243	0.59448	0.57647	0.58321	0.57288
162.2	0.61064	0.62823	0.62426	0.62873	0.65412
162.1	0.63322	0.67254	0.65882	0.65271	0.68419
162	0.64902	0.70628	0.67206	0.67811	0.69514
161.9	0.67436	0.74472	0.7	0.69437	0.68897
161.8	0.68791	0.76027	0.71005	0.69884	0.72202
161.7	0.67561	0.75411	0.72451	0.72343	0.71047
161.6	0.72328	0.78022	0.77966	0.73847	0.7043
161.5	0.74737	0.81954	0.79804	0.7594	0.72481
161.4	0.76618	0.83568	0.82524	0.80918	0.73755
161.3	0.82188	0.8615	0.8424	0.84373	0.77499
161.2	0.90115	0.92312	0.89583	0.92298	0.8626
161.1	0.95258	0.9466	0.92892	0.94757	0.91059
161	0.99047	0.95599	0.9848	0.97358	0.97471
160.9	1	1	1	0.99106	1
160.8	0.99523	0.96567	0.98284	1	0.99622
160.7	0.94757	0.93016	0.9451	0.93782	0.94604
160.6	0.86001	0.89085	0.86691	0.83255	0.87395
160.5	0.73081	0.78022	0.79216	0.70433	0.77937
160.4	0.60562	0.67811	0.65882	0.5822	0.65711
160.3	0.48695	0.55604	0.52868	0.49644	0.52768
160.2	0.38159	0.44953	0.40956	0.37655	0.40721
160.1	0.2717	0.33656	0.31471	0.28063	0.30486
160	0.18941	0.24677	0.24853	0.20362	0.22103
159.9	0.12895	0.17254	0.17941	0.14509	0.14815
159.8	0.07953	0.13058	0.13358	0.10811	0.09857
159.7	0.05369	0.08421	0.09559	0.07133	0.07089
159.6	0.04165	0.05106	0.07034	0.04613	0.05356
159.5	0.03763	0.04607	0.0576	0.04105	0.03763
159.4	0.02283	0.03433	0.02966	0.03373	0.03027
159.3	0.01455	0.02435	0.0299	0.02804	0.02828
159.2	0.0143	0.01555	0.02426	0.02113	0.0225
159.1	0.01606	0.02729	0.0277	0.02296	0.01971
159	0.01681	0.01203	0.02647	0.01524	0.02111
158.9	0.01029	0.01467	0.02745	0.01626	0.01513
158.8	0.01054	0.01526	0.01103	0.01646	0.01454
158.7	0.0133	0.00792	0.0174	0.01199	0.01254
158.6	0.00552	0.00734	0.01373	0.01727	0.01812
158.5	0.00903	0.01408	0.01201	0.01971	0.01016
158.4	0.01004	0.01027	0.01397	0.01687	0.01613
158.3	0.00527	0.01262	0.00956	0.02073	0.01752
158.2	0.00978	0.0088	0.00662	0.01443	0.01912
158.1	0.01656	0.00675	0.00613	0.01524	0.01673
158	0.00652	0.01144	0.00319	0.01321	0.01334
157.9	0.00652	0.00763	0.00294	0.01646	0.01951
157.8	0.00452	0.00998	0.0076	0.00996	0.02389
157.7	0.00627	0.00763	0.00221	0.0065	0.01633
157.6	0.00502	0.0091	0.00735	0.01727	0.01493
157.5	0.00753	0.01203	0.00956	0.01646	0.01772
157.4	0.00928	0.01115	0.0049	0.01036	0.00836
157.3	0.00728	0.01232	0.00613	0.01321	0.00856
157.2	0.00728	0.00968	0.01127	0.01016	0
157.1	0.00627	0.00968	0.00735	0.01097	0.00398
157	0.01455	0.01056	0.0076	0.01179	0.01075
156.9	0.01129	0.01144	0	0.01219	0.00896
156.8	0.01179	0.01966	0.00711	0.01321	0.01175
156.7	0.00527	0.00558	0.01201	0.01219	0.01254
156.6	0.00552	0.0088	0.00956	0.00671	0.00956
156.5	0.01606	0.01027	0.000735294	0.01097	0.00757
156.4	0.01029	0.00646	0.01225	0.01036	0.00677
156.3	0	0.01585	0.0125	0.00406	0.00637
156.2	0.01079	0.00822	0.00588	0.01443	0.00936
156.1	0.00803	0.00968	0.00441	0.01036	0.00996
156	0.00376	0.00499	0.00588	0.00163	0.01135

## Sheet: Figure 3b
		KDBT	KDBT-A
Ag	1	10	15
MA	2	1152	1881
IPA	3	801	1280
BQ	4	10	20
Pure	5	10	156
Ag	6	0	0

## Sheet: Figure 3c
Binding energy (eV)	Counts per second	Counts per second
174	728.175	883.5
173.9	692.55	899.175
173.8	692.55	884.925
173.7	684	847.875
173.6	706.8	816.525
173.5	682.575	813.675
173.4	678.3	829.35
173.3	686.85	910.576
173.2	706.8	827.925
173.1	701.1	842.175
173	731.025	802.275
172.9	671.175	856.425
172.8	701.1	823.65
172.7	695.4	852.15
172.6	726.75	860.7
172.5	722.475	863.55
172.4	722.475	889.2
172.3	762.375	927.676
172.2	756.675	897.75
172.1	748.125	907.725
172	733.875	863.55
171.9	705.375	916.276
171.8	752.4	914.851
171.7	732.45	921.976
171.6	788.025	940.501
171.5	758.1	906.3
171.4	765.225	941.926
171.3	800.85	914.851
171.2	862.126	943.351
171.1	829.35	1004.63
171	783.75	987.526
170.9	792.3	966.151
170.8	806.55	1013.18
170.7	798	1000.35
170.6	780.9	1038.83
170.5	786.6	1008.9
170.4	830.775	1016.03
170.3	810.825	997.501
170.2	778.05	1068.75
170.1	857.851	1065.9
170	874.951	1013.18
169.9	906.301	1077.3
169.8	845.025	1080.15
169.7	873.526	1142.85
169.6	857.851	1177.05
169.5	877.801	1231.2
169.4	864.976	1169.93
169.3	904.876	1216.95
169.2	882.076	1308.15
169.1	886.351	1312.43
169	872.101	1282.5
168.9	876.376	1269.68
168.8	903.451	1316.7
168.7	904.876	1291.05
168.6	910.576	1370.85
168.5	886.351	1409.33
168.4	889.201	1362.3
168.3	884.926	1423.58
168.2	926.251	1432.13
168.1	946.201	1524.75
168	954.751	1568.93
167.9	936.226	1524.75
167.8	946.201	1580.33
167.7	996.076	1641.6
167.6	1027.43	1660.13
167.5	1067.33	1715.7
167.4	1070.18	1658.7
167.3	1085.85	1644.45
167.2	1090.13	1661.55
167.1	1102.95	1694.33
167	1130.03	1670.1
166.9	1169.93	1675.8
166.8	1238.33	1640.18
166.7	1279.65	1752.75
166.6	1403.63	1792.65
166.5	1506.23	1769.85
166.4	1620.23	1890.98
166.3	1717.13	1967.93
166.2	1868.18	2100.45
166.1	2126.1	2267.18
166	2228.7	2376.9
165.9	2500.88	2537.93
165.8	2808.68	2861.4
165.7	2938.35	3076.58
165.6	3103.65	3293.18
165.5	3380.1	3511.2
165.4	3521.18	3831.83
165.3	3683.63	4099.73
165.2	4005.68	4092.6
165.1	4037.03	4200.9
165	4098.3	4249.35
164.9	4213.73	4341.98
164.8	4316.33	4541.48
164.7	4416.08	4441.73
164.6	4589.93	4473.08
164.5	4634.1	4636.95
164.4	4874.93	4950.45
164.3	4951.88	5100.08
164.2	5041.65	5375.1
164.1	5214.08	5543.25
164	5165.63	5786.93
163.9	4998.9	5620.2
163.8	4634.1	5273.93
163.7	4346.25	4994.63
163.6	3703.58	4544.33
163.5	2999.63	3868.88
163.4	2495.18	3311.7
163.3	2040.6	2559.3
163.2	1586.03	1977.9
163.1	1224.08	1477.73
163	947.626	1222.65
162.9	726.75	937.651
162.8	594.225	758.1
162.7	528.675	699.675
162.6	484.5	635.55
162.5	441.75	585.675
162.4	403.275	530.1
162.3	417.525	534.375
162.2	414.675	552.9
162.1	356.25	510.15
162	384.75	507.3
161.9	406.125	480.225
161.8	360.525	480.225
161.7	383.325	501.6
161.6	386.175	485.925
161.5	377.625	494.475
161.4	376.2	481.65
161.3	403.275	470.25
161.2	371.925	458.85
161.1	374.775	454.575
161	357.675	460.275
160.9	381.9	443.175
160.8	370.5	481.65
160.7	342	493.05
160.6	359.1	458.85
160.5	332.025	474.525
160.4	353.4	490.2
160.3	334.875	460.275
160.2	344.85	450.3
160.1	346.275	451.725
160	361.95	438.9

## Sheet: Figure 4a
Wavelength (nm)	Intensity	Intensity
390	20.27	20.04
392	21.62	21.26
394	23.73	22.96
396	26.1	24.72
398	28.84	26.64
400	32.09	28.92
402	36.11	31.51
404	40.57	34.34
406	45.14	37.22
408	49.75	40.11
410	54.24	42.9
412	58.27	45.5
414	62.11	47.85
416	64.9	49.84
418	67.26	51.66
420	68.99	53.3
422	70.16	54.78
424	71.14	56.11
426	71.73	57.35
428	72.39	58.5
430	73	59.44
432	73.51	60.6
434	74.22	61.1
436	74.8	61.89
438	75.35	62.23
440	75.65	62.71
442	76.03	63.28
444	76.22	63.59
446	76.3	64.07
448	76.52	64.48
450	76.67	65.05
452	76.92	65.64
454	77.29	66.48
456	78.12	67.43
458	79.46	68.83
460	81.42	70.52
462	83.52	72.5
464	86.29	74.88
466	89.44	77.36
468	92.58	79.87
470	95.74	82.45
472	98.6	84.57
474	101.2	86.76
476	103.7	88.75
478	105.6	90.42
480	107.9	92.12
482	109.8	93.46
484	111.4	94.97
486	113.1	95.97
488	114.6	96.77
490	115.7	97.66
492	117.4	98.4
494	118.9	99.54
496	120.8	100.9
498	123.1	102.7
500	126.3	104.6
502	129.6	107
504	133.5	109.7
506	138	112.6
508	143	116.2
510	148.1	120
512	153.1	123.7
514	157.9	127.6
516	162.6	131.2
518	166.6	134.4
520	170.5	137.2
522	173.8	139.3
524	176.4	141.1
526	177.6	142.6
528	178	143.1
530	178.5	143.8
532	178.1	143.6
534	177.7	143.5
536	177	143.2
538	176	142.4
540	175.4	142.4
542	174.8	142
544	174.2	142.1
546	173.4	141.8
548	173.3	141.6
550	173.3	141.6
552	173	141.6
554	173.2	141.6
556	173.3	142
558	173.3	141.7
560	172.8	141.9
562	172.4	141.6
564	171.9	141
566	171.3	140.8
568	170.4	140.1
570	169.3	139.4
572	167.9	138.6
574	166.7	137.2
576	165.4	136
578	163.7	134.6
580	162.3	133.1
582	160.5	131.8
584	158.7	130.3
586	157.2	129.1
588	155.7	127.8
590	154	126.4
592	152.6	125
594	151.7	123.6
596	150.2	122.4
598	148.7	121.2
600	147.4	120
602	146.1	118.8
604	144.9	117.4
606	143.5	116
608	142.1	114.9
610	140.3	113.1
612	138.7	111.6
614	137.3	109.8
616	135.4	108.1
618	133.4	106.3
620	131.1	104.3
622	128.9	102.4
624	126.5	100.2
626	124.2	98.09
628	121.9	96.01
630	119.2	93.77
632	116.7	91.67
634	114	89.29
636	111.3	86.89
638	108.2	84.47
640	105.4	81.99
642	102.2	79.48
644	99.15	77.13
646	96.41	74.74
648	93.22	72.39
650	90.21	70.07
652	87.44	68.01
654	84.65	65.7
656	81.68	63.49
658	78.94	61.24
660	76.21	59.05
662	73.55	57.01
664	70.89	54.91
666	68.4	52.71
668	65.84	50.72
670	63.37	48.78
672	60.78	46.92
674	58.38	45.05
676	56.37	43.52
678	54.98	42.46
680	55.38	43.06

## Sheet: Figure 4b
Wavelength (nm)	Intensity	Intensity
390	19.87	15.15
392	21.18	15.93
394	23.25	16.82
396	25.84	17.75
398	28.83	18.68
400	32.71	19.69
402	37.61	20.93
404	42.89	22.32
406	48.36	23.51
408	53.97	24.67
410	59.52	25.6
412	64.76	26.27
414	69.3	26.77
416	72.9	27.05
418	76.1	27.3
420	77.99	27.8
422	79.42	28.32
424	80.01	28.95
426	80.08	29.71
428	79.59	30.56
430	79.07	31.28
432	78.15	32.03
434	77.29	32.75
436	76.16	33.18
438	75.34	33.49
440	74.13	33.69
442	73.25	33.77
444	72.15	33.84
446	70.91	33.77
448	69.53	33.93
450	68.31	33.92
452	66.88	34.05
454	65.56	34.35
456	64	34.67
458	62.44	34.96
460	60.85	35.4
462	59.59	35.83
464	58.56	36.19
466	57.32	36.6
468	56.23	36.9
470	55.04	36.82
472	53.62	36.65
474	52.33	36.41
476	50.82	36.02
478	49.91	35.67
480	48.82	35.43
482	48.13	35.37
484	47.55	35.43
486	46.9	35.45
488	46.46	35.47
490	46.13	35.71
492	45.88	35.84
494	45.64	36.09
496	45.46	36.29
498	45.32	36.55
500	45.29	36.82
502	45.38	37.01
504	45.34	37.27
506	45.55	37.54
508	45.77	37.98
510	45.98	38.31
512	46.15	38.65
514	46.56	39.1
516	46.96	39.42
518	47.31	39.88
520	47.76	40.16
522	48.23	40.5
524	48.62	40.95
526	49.02	41.22
528	49.19	41.54
530	49.5	41.84
532	49.83	41.97
534	50	42.19
536	50.3	42.34
538	50.56	42.47
540	50.76	42.68
542	51.08	42.82
544	51.43	42.94
546	51.65	43.07
548	51.85	43.22
550	52.13	43.25
552	52.31	43.49
554	52.57	43.65
556	52.74	43.74
558	52.9	43.87
560	53.19	44.07
562	53.21	44.2
564	53.19	44.31
566	53.28	44.38
568	53.18	44.41
570	53.04	44.29
572	52.86	44.15
574	52.54	44.04
576	52.24	43.84
578	52.05	43.54
580	51.73	43.29
582	51.33	42.93
584	50.88	42.54
586	50.38	42.22
588	49.97	41.66
590	49.27	41.04
592	48.74	40.66
594	48.07	40.06
596	47.36	39.57
598	46.75	39.06
600	46.18	38.55
602	45.59	38
604	45	37.44
606	44.3	36.87
608	43.55	36.35
610	42.81	35.6
612	42	35.01
614	41.17	34.35
616	40.33	33.61
618	39.42	32.97
620	38.58	32.29
622	37.71	31.54
624	36.88	30.76
626	35.98	30.05
628	35.02	29.28
630	34.14	28.58
632	33.27	27.78
634	32.41	27.02
636	31.44	26.28
638	30.44	25.49
640	29.59	24.68
642	28.63	24
644	27.75	23.2
646	26.88	22.45
648	26.11	21.75
650	25.27	21.01
652	24.45	20.36
654	23.68	19.66
656	22.79	19.02
658	21.95	18.37
660	21.16	17.65
662	20.42	16.99
664	19.63	16.36
666	18.84	15.78
668	18.1	15.17
670	17.5	14.63
672	16.78	14.11
674	16.21	13.53
676	15.81	13.25
678	15.82	13.45
680	17.1	14.81

[truncated: 45 more sheets: Figure 5g, Figure 5h, Figure 6a, Figure 6b, Figure 6c, Figure 6d, Figure 6e, Figure 6f, Figure 6g, Figure 6h, Figure 7a, Figure 7b, Supplementary Figure 2, Supplementary Figure 3, Supplementary Figure 4, Supplementary Figure 5, Supplementary Figure 6, Supplementary Figure 7a, Supplementary Figure 7b, Supplementary Figure 8a …]
